# Supplementary material for: Investigating the causal relationship between gut microbiota and gastroenteropancreatic neuroendocrine neoplasms: a bidirectional Mendelian randomization study
Source: Front Microbiol. 2024 Aug 13;15:1420167. doi: 10.3389/fmicb.2024.1420167 (PMC11347282; doi:10.3389/fmicb.2024.1420167)
Supplement: Supplementary file 1 [file Table_1.XLSX]

## Sheet: content
Table	content
	MR analysis
Table S1	Instrumental variables(SNPs) used in MR analysis of the association between gut microbiota and four common GEP-NENs
Table S2	The result of MR analysis for the association between gut microbiota and four types of GEP-NENs
Table S3	The result of sensitivity analysis for casual effect of gut microbiota on four types of GEP-NENs
	Reverse MR analysis
Table S4	Instrumental variables(SNPs) used in MR analysis of the association between GEP-NENs and gut microbiota
Table S5	The result of MR analysis for the association between GEP-NENs and gut microbiota
Table S6	The result of sensitivity analysis for casual effect of four types of GEP-NENs on gut microbiota

## Sheet: Table S1
Instrumental variables(SNPs) used in MR analysis of the association between gut microbiota and four common GEP-NENs
Exposure（gut microbiota）	Outcome(GEP-NENs)	SNP	effect_allele	other_allele	exposure			outcome			F	R2
					Beta	SE	P_value	Beta	SE	P_value
class.Negativicutes.id.2164	Pancreatic NENs	rs1135612	G	A	0.0529785	0.0119177	9.26307e-06	-0.0445401	0.152501	0.770236	19.7592	0.00108676
		rs13086907	G	A	0.0625312	0.0131735	1.95488e-06	0.0974208	0.149591	0.514886	22.5291	0.00123898
		rs1643968	T	C	-0.0565284	0.0112298	4.14596e-07	-0.0746949	0.129881	0.565222	25.3362	0.00139261
		rs1649999	A	G	0.0748989	0.0166458	7.5812e-06	0.534611	0.21241	0.0118397	20.2439	0.00112128
		rs2834062	A	G	0.0489057	0.0108842	8.4392e-06	-0.218602	0.136519	0.10932	20.1874	0.00110986
		rs4463806	T	C	-0.0543966	0.0129365	7.80662e-06	-0.101952	0.160931	0.526397	17.6791	0.000972681
		rs4722181	T	G	0.0501306	0.0105798	2.00112e-06	-0.0191141	0.125304	0.878759	22.4493	0.0012346
		rs60274479	T	C	-0.0659623	0.0134137	1.1623e-06	-0.27559	0.157278	0.0797315	24.1794	0.00137132
		rs61249479	A	C	0.0777075	0.0168628	2.95471e-06	-0.0409967	0.171638	0.811218	21.2333	0.00116768
		rs71405394	G	A	-0.114178	0.02405	2.16631e-06	-0.787009	0.280669	0.0050465	22.5358	0.00162343
		rs73232831	G	A	-0.151829	0.0314932	1.87452e-06	-0.2464	0.335114	0.462175	23.2372	0.00247119
		rs9423647	G	A	0.047817	0.0105282	6.06114e-06	0.134169	0.126322	0.28818	20.6257	0.00113436
order.Selenomonadales.id.2165	Pancreatic NENs	rs1135612	G	A	0.0529785	0.0119177	9.26307e-06	-0.0445401	0.152501	0.770236	19.7592	0.00108676
		rs13086907	G	A	0.0625312	0.0131735	1.95488e-06	0.0974208	0.149591	0.514886	22.5291	0.00123898
		rs1643968	T	C	-0.0565284	0.0112298	4.14596e-07	-0.0746949	0.129881	0.565222	25.3362	0.00139261
		rs1649999	A	G	0.0748989	0.0166458	7.5812e-06	0.534611	0.21241	0.0118397	20.2439	0.00112128
		rs2834062	A	G	0.0489057	0.0108842	8.4392e-06	-0.218602	0.136519	0.10932	20.1874	0.00110986
		rs4463806	T	C	-0.0543966	0.0129365	7.80662e-06	-0.101952	0.160931	0.526397	17.6791	0.000972681
		rs4722181	T	G	0.0501306	0.0105798	2.00112e-06	-0.0191141	0.125304	0.878759	22.4493	0.0012346
		rs60274479	T	C	-0.0659623	0.0134137	1.1623e-06	-0.27559	0.157278	0.0797315	24.1794	0.00137132
		rs61249479	A	C	0.0777075	0.0168628	2.95471e-06	-0.0409967	0.171638	0.811218	21.2333	0.00116768
		rs71405394	G	A	-0.114178	0.02405	2.16631e-06	-0.787009	0.280669	0.0050465	22.5358	0.00162343
		rs73232831	G	A	-0.151829	0.0314932	1.87452e-06	-0.2464	0.335114	0.462175	23.2372	0.00247119
		rs9423647	G	A	0.047817	0.0105282	6.06114e-06	0.134169	0.126322	0.28818	20.6257	0.00113436
family.BacteroidalesS24.7group.id.11173	Pancreatic NENs	rs10872669	A	G	-0.123071	0.0275665	9.4901e-06	0.255464	0.217138	0.239394	19.9263	0.00269787
		rs12748533	G	T	-0.0821108	0.0172701	2.59019e-06	0.112104	0.138069	0.416827	22.5998	0.0028361
		rs17043785	T	C	-0.176187	0.0347133	5.11837e-07	0.240312	0.219106	0.272734	25.7507	0.004922
		rs61508842	T	C	0.122574	0.0272389	7.82782e-06	-0.269186	0.21964	0.220357	20.2445	0.00266577
		rs689695	C	A	0.0814578	0.0167057	1.28039e-06	0.0620586	0.136528	0.649435	23.7699	0.00298027
		rs738193	T	C	0.0847328	0.0165856	3.82163e-07	-0.104746	0.130676	0.422801	26.0933	0.0033444
		rs78609301	A	G	-0.0867065	0.0195709	7.09297e-06	0.0834115	0.135794	0.53905	19.6234	0.00246197
		rs941000	C	T	0.0850266	0.0163382	3.15557e-07	-0.124373	0.130178	0.339374	27.0762	0.00346994
family.Peptococcaceae.id.2024	Pancreatic NENs	rs117452796	A	G	-0.257982	0.0549569	3.15296e-06	-0.369524	0.362522	0.308053	22.0222	0.00692299
		rs12144792	C	T	0.064399	0.0141246	5.82242e-06	0.136494	0.129117	0.290451	20.7839	0.00193577
		rs12634826	T	G	-0.0739885	0.0150931	1.01109e-06	0.0460647	0.130715	0.724533	24.0263	0.00230955
		rs12992764	T	G	0.0684213	0.0141137	1.46158e-06	-0.000830573	0.127458	0.994801	23.4973	0.00224521
		rs150600492	A	C	0.135774	0.0289757	2.31305e-06	0.332292	0.266423	0.212311	21.9521	0.00224438
		rs35703006	G	T	0.0812655	0.0164355	4.94775e-07	0.360823	0.125902	0.00415815	24.4435	0.00227647
		rs4990837	A	G	0.0910387	0.0185869	1.74194e-06	0.0737684	0.157945	0.640464	23.9858	0.00223332
		rs75430375	C	T	-0.147941	0.0317498	3.40849e-06	0.49378	0.301897	0.101925	21.7065	0.00258574
		rs75898026	A	G	-0.0821779	0.0173541	2.0221e-06	-0.188154	0.154469	0.223197	22.4192	0.00214242
genus.CandidatusSoleaferrea.id.11350	Pancreatic NENs	rs10090365	A	G	-0.0834413	0.0180989	4.17309e-06	-0.0460102	0.124674	0.712093	21.248	0.00344697
		rs10809135	T	C	0.0834858	0.0182426	5.47174e-06	0.00928325	0.127215	0.941828	20.9366	0.00347903
		rs36155147	C	T	0.104966	0.0240995	5.41138e-06	0.307085	0.132848	0.0208022	18.9642	0.00317395
		rs4294381	T	C	0.112197	0.023186	1.3685e-06	-0.124492	0.170893	0.46632	23.4081	0.00379606
		rs4678258	T	C	0.0986136	0.0215646	5.53183e-06	0.0494131	0.146253	0.735468	20.9049	0.00341588
		rs6489992	A	G	-0.0840437	0.0187031	7.88786e-06	-0.0483708	0.129307	0.708347	20.1857	0.0032768
		rs6494306	A	G	-0.0969304	0.0214221	5.80051e-06	-0.0767888	0.133285	0.56453	20.467	0.0033207
		rs7400877	T	C	-0.0951085	0.0212799	9.29448e-06	-0.0366374	0.153467	0.811313	19.9691	0.00324017
		rs9973954	A	G	0.0892075	0.0195401	5.94796e-06	0.302341	0.131215	0.0212129	20.8356	0.0033803
genus.Eubacteriumoxidoreducensgroup.id.11339	Pancreatic NENs	rs12129908	C	A	0.0893273	0.0198333	5.79516e-06	-0.110905	0.127633	0.38488	20.2776	0.0037584
		rs12423772	G	T	0.14098	0.0295029	2.62925e-06	-0.366555	0.176907	0.0382631	22.8255	0.00427298
		rs2973294	G	T	0.0923559	0.0195439	2.38836e-06	-0.08997	0.126601	0.477297	22.3227	0.00413511
		rs34561138	G	A	0.216145	0.045992	2.51163e-06	-0.0452411	0.319571	0.887421	22.076	0.0052486
		rs440215	C	T	0.0932766	0.0195294	1.65407e-06	-0.063395	0.125779	0.614247	22.8038	0.00422464
genus.Desulfovibrio.id.3173	Pancreatic NENs	rs12031543	T	C	-0.127185	0.0281887	6.54764e-06	-0.0894755	0.183005	0.624895	20.3527	0.00229369
		rs13066142	G	A	0.119141	0.0250891	3.78665e-06	-0.0858425	0.216189	0.691315	22.5453	0.0024343
		rs16863365	A	G	0.109402	0.0226964	1.7945e-06	-0.17775	0.296131	0.548345	23.2296	0.00264056
		rs2032031	A	G	-0.0654931	0.0148681	9.14277e-06	-0.11478	0.12486	0.357955	19.3993	0.00209532
		rs2590913	G	A	0.154496	0.0339396	6.65421e-06	0.392987	0.273434	0.150652	20.7156	0.0028598
		rs2853179	C	T	0.0811971	0.0174234	2.42439e-06	0.24303	0.149986	0.105156	21.7128	0.00242095
		rs4797774	G	A	0.212582	0.0470044	5.64315e-06	0.159608	0.317753	0.615455	20.4421	0.00584988
		rs6580353	T	C	0.0770979	0.0169735	4.93857e-06	0.241212	0.157775	0.126304	20.6275	0.00222768
		rs72647089	T	G	-0.106594	0.0239337	8.29763e-06	-0.231004	0.232866	0.321197	19.8314	0.0022028
		rs7729080	C	A	-0.070287	0.0157691	9.95869e-06	0.0393241	0.137773	0.775318	19.8628	0.00214528
family.Acidaminococcaceae.id.2166	Colorectal NENs	rs262812	T	C	-0.065675	0.0142257	3.24906e-06	-0.0260101	0.0826534	0.752998	21.31	0.0017585
		rs2933324	A	G	-0.0662557	0.0140257	2.23676e-06	-0.146892	0.0905389	0.104713	22.3116	0.00177848
		rs45497800	T	C	-0.117863	0.0257351	5.86428e-06	-0.0420373	0.108465	0.698339	20.9713	0.00185014
		rs6589457	A	G	0.165911	0.0349516	2.31508e-06	0.241941	0.174718	0.166129	22.5267	0.00304147
		rs6923842	T	C	-0.0796106	0.0169192	2.21303e-06	-0.00631686	0.119657	0.957898	22.1364	0.00185644
		rs74540770	G	A	-0.108969	0.0243533	7.08804e-06	-0.132839	0.141368	0.347387	20.0175	0.00188418
		rs78702810	T	C	-0.143755	0.0323244	9.16468e-06	-0.120053	0.123102	0.329447	19.7733	0.00246864
family.Porphyromonadaceae.id.943	Colorectal NENs	rs10762312	G	A	-0.052368	0.0118814	8.70354e-06	-0.108728	0.0818138	0.183858	19.4243	0.00107641
		rs10858364	G	T	0.055316	0.012085	4.31063e-06	0.0291204	0.0891568	0.743956	20.9489	0.0011608
		rs17065783	A	G	-0.059133	0.0122235	1.79351e-06	0.0288901	0.103572	0.780292	23.4002	0.00129645
		rs1980561	A	G	-0.0485289	0.0109284	8.94542e-06	-0.125939	0.07616	0.0982064	19.717	0.00109261
		rs35233670	T	C	-0.0473576	0.010602	7.90987e-06	-0.000496137	0.0756128	0.994765	19.9507	0.0011058
		rs35961441	A	C	0.0915257	0.0207306	8.37393e-06	0.127424	0.200184	0.524428	19.4899	0.00118903
		rs6953849	A	G	0.0718149	0.0150724	2.4448e-06	0.166242	0.0988844	0.0927278	22.6994	0.00125768
		rs7330827	T	C	-0.103842	0.0237355	8.04891e-06	-0.100555	0.16185	0.534413	19.1375	0.00138968
		rs864093	A	C	-0.0527939	0.0117499	9.598e-06	-0.141472	0.0928442	0.12757	20.1859	0.00111863
genus.RuminococcaceaeNK4A214group.id.11358	Colorectal NENs	rs11241747	C	T	0.0533858	0.0120035	6.58971e-06	0.0951925	0.0831742	0.252418	19.7779	0.00133276
		rs11586410	G	A	-0.0863422	0.0169937	3.66276e-07	0.0246771	0.104892	0.814005	25.8114	0.00173864
		rs12642039	T	C	-0.0553003	0.0119397	3.43005e-06	-0.16879	0.0789209	0.0324579	21.449	0.00140232
		rs12731	A	G	-0.0527684	0.0115053	4.87237e-06	-0.12013	0.0784319	0.125609	21.0326	0.00137405
		rs13087692	T	G	0.0574623	0.012594	8.69224e-06	0.0274255	0.0830525	0.741235	20.8154	0.00135988
		rs136761	G	A	-0.0587521	0.0119155	8.15195e-07	0.045304	0.0786125	0.564416	24.3089	0.00163759
		rs147475196	A	G	-0.133769	0.0295196	4.72496e-06	-0.162743	0.123087	0.186109	20.5305	0.00206637
		rs35559912	T	C	-0.0925071	0.0203674	4.89023e-06	-0.164624	0.117399	0.160836	20.6261	0.00147386
		rs4814689	C	T	-0.1083	0.0230708	4.5519e-06	-0.209029	0.183759	0.255324	22.0329	0.00157052
		rs5994253	A	G	-0.0811302	0.0157621	2.35183e-07	-0.061621	0.108541	0.570225	26.4899	0.00172996
		rs62027366	T	C	0.0615389	0.0137612	6.58456e-06	0.0216425	0.0946259	0.819089	19.9954	0.0013474
		rs6681678	C	T	-0.100174	0.024	9.04931e-06	-0.096268	0.210522	0.647468	17.4189	0.00133515
		rs7573569	T	C	0.107739	0.0233638	3.23139e-06	-0.0094856	0.159288	0.952514	21.2616	0.0014326
genus.Paraprevotella.id.962	Colorectal NENs	rs10842464	T	C	-0.0758215	0.0172568	6.59715e-06	0.0493716	0.0827548	0.550773	19.2994	0.00268223
		rs140997932	T	C	-0.162376	0.0354178	2.11119e-06	0.206232	0.167944	0.219454	21.0115	0.00338567
		rs145020347	A	G	-0.12465	0.0262323	4.03009e-06	0.0418214	0.107865	0.698224	22.5727	0.00328112
		rs17109926	A	G	-0.0988335	0.0216172	6.75279e-06	-0.0241698	0.0855916	0.777648	20.8973	0.00290325
		rs17785622	A	G	0.248065	0.0524304	1.92659e-06	-0.245554	0.196571	0.211598	22.3718	0.00676219
		rs2081023	A	G	-0.122561	0.0236507	2.638e-07	0.12907	0.10856	0.234469	26.8468	0.00372725
		rs3008582	T	C	0.10572	0.0227246	4.35989e-06	-0.0381064	0.0964193	0.692684	21.6373	0.00300742
		rs3801748	G	A	0.0779721	0.0171691	5.20177e-06	-0.0727876	0.0786909	0.354976	20.6187	0.00286465
		rs4756632	G	T	-0.138905	0.0289897	3.81747e-06	-0.19514	0.112352	0.0824119	22.9525	0.00318787
		rs4767113	C	T	0.0882466	0.018382	2.14357e-06	-0.111217	0.0810567	0.170034	23.0402	0.00332901
		rs7240324	T	G	-0.10229	0.0226948	5.95902e-06	0.0412168	0.0875065	0.63763	20.3091	0.00293556
		rs9602779	A	C	-0.106692	0.0220263	6.92746e-07	0.0615379	0.0884224	0.486458	23.4561	0.00325849
		rs9900242	A	G	-0.0852967	0.0175212	1.14068e-06	0.0885159	0.0795546	0.265861	23.6926	0.00342294
genus.Prevotella7.id.11182	Colorectal NENs	rs118038478	A	G	0.205676	0.0468917	7.85422e-06	-0.197426	0.149992	0.188093	19.2269	0.00580483
		rs12124567	A	G	-0.121281	0.0275017	9.48982e-06	-0.0766008	0.0954186	0.422098	19.4358	0.00588887
		rs12195431	T	C	0.196528	0.0442322	8.72818e-06	0.191268	0.129174	0.138686	19.7298	0.00562626
		rs2240542	C	T	0.12085	0.0261776	4.84146e-06	0.112101	0.0861427	0.193142	21.3002	0.00607137
		rs2918132	C	T	-0.114648	0.0254916	6.42409e-06	-0.156815	0.0784905	0.0457299	20.2153	0.00605937
		rs430270	A	C	0.139155	0.0297055	2.86846e-06	0.0879325	0.0969973	0.364646	21.9312	0.0065703
		rs57404562	C	A	0.155486	0.0316057	6.21576e-07	-0.00789681	0.11283	0.944203	24.1883	0.00689285
		rs79263163	A	C	-0.143982	0.031501	7.51048e-06	-0.0383625	0.0938571	0.682735	20.8795	0.00595216
		rs9426434	T	C	-0.123657	0.0278514	9.71711e-06	0.0447326	0.0797015	0.574626	19.7007	0.00590601
		rs9608249	A	G	-0.158213	0.0336317	2.06687e-06	-0.131955	0.120171	0.272179	22.1176	0.00631551
		rs9959718	G	A	0.133012	0.0275361	1.90058e-06	0.149684	0.0941642	0.111923	23.3199	0.00664324
genus.Oscillospira.id.2064	Colorectal NENs	rs12206468	G	A	-0.133016	0.0269733	1.04222e-06	-0.18906	0.142108	0.183388	24.3134	0.00253891
		rs12925026	T	C	0.13559	0.030678	9.31021e-06	-0.0448425	0.166097	0.787178	19.5297	0.0023766
		rs1954532	T	C	-0.0826246	0.0175252	2.26773e-06	-0.085199	0.0947524	0.36856	22.2232	0.00225359
		rs28889936	A	C	0.114051	0.0252838	3.36585e-06	0.00113916	0.126968	0.992841	20.3433	0.00208088
		rs62422654	C	T	0.0898456	0.0198088	6.46754e-06	0.0691055	0.0931231	0.458034	20.5678	0.00210142
		rs72866977	A	C	-0.130569	0.0281674	5.62701e-06	-0.182773	0.14131	0.195866	21.4828	0.00235622
		rs751183	T	C	-0.0774322	0.0172216	6.85127e-06	-0.186074	0.0980971	0.0578509	20.2121	0.00205007
		rs8076323	A	G	0.0715392	0.0156539	5.61316e-06	0.0291048	0.0807692	0.71859	20.8814	0.00204481
genus.Olsenella.id.822	Colorectal NENs	rs1035588	A	G	-0.108148	0.0236848	4.85501e-06	-0.109195	0.0787294	0.165453	20.8386	0.00554536
		rs17148768	G	A	0.140434	0.0295602	2.1984e-06	-0.093929	0.102354	0.358784	22.5576	0.00614891
		rs2759329	G	A	-0.111131	0.0237218	3.43201e-06	-0.104717	0.0784364	0.18186	21.9353	0.00583552
		rs35225860	A	G	-0.223604	0.0482391	3.87041e-06	-0.193409	0.193392	0.317269	21.4743	0.00588422
		rs6046522	C	T	0.122938	0.0269928	4.48455e-06	0.215721	0.0974918	0.0269178	20.7322	0.00556758
		rs61090148	A	G	-0.104783	0.0231343	6.43728e-06	-0.130881	0.0767314	0.0880623	20.5039	0.00545678
		rs62112538	C	T	-0.19943	0.0407033	1.1882e-06	0.0710832	0.121635	0.558951	23.993	0.00656984
		rs72691585	C	A	-0.249079	0.0520814	2.95294e-06	-0.055063	0.110912	0.619572	22.8573	0.00737606
		rs7540303	C	T	0.108044	0.023638	5.32027e-06	-0.0391618	0.0788451	0.619405	20.8808	0.00555654
		rs8066522	G	A	-0.106529	0.0240379	9.70095e-06	-0.0674353	0.0806218	0.402907	19.6295	0.00522528
		rs9460691	C	A	0.119966	0.0268645	7.28354e-06	0.0974138	0.0967702	0.314103	19.9308	0.00530508
genus.LachnospiraceaeUCG001.id.11321	Colorectal NENs	rs12131224	C	T	0.117095	0.02591	7.39863e-06	0.173652	0.121403	0.152606	20.42	0.00210637
		rs2050911	G	A	0.0751466	0.0153934	1.10648e-06	-0.0708362	0.0803715	0.378123	23.8266	0.00234287
		rs2371284	T	C	-0.0761893	0.0170127	7.55967e-06	-0.173091	0.0902531	0.0551315	20.0519	0.0020094
		rs437876	T	C	0.0784637	0.0144768	7.1655e-08	0.0639993	0.0794987	0.420798	29.3703	0.00288584
		rs4981345	T	C	-0.0681973	0.0149831	6.08596e-06	-0.0185757	0.0808124	0.818199	20.7129	0.0020755
		rs573933	T	C	-0.107898	0.0232346	3.10508e-06	-0.209123	0.123092	0.0893347	21.5612	0.00212017
		rs62496417	T	G	-0.0748504	0.0165681	5.87504e-06	-0.00668959	0.091701	0.941846	20.4061	0.00200681
		rs7341608	T	C	-0.0784757	0.0177648	9.48124e-06	-0.0118726	0.111005	0.914824	19.5103	0.00196389
		rs74034332	G	A	0.168045	0.0382637	3.33351e-06	-0.149247	0.1563	0.33964	19.2813	0.00320218
		rs78848836	A	G	-0.118868	0.0259753	3.38171e-06	-0.0712918	0.124826	0.567912	20.9371	0.00219814
		rs8104225	A	G	0.0892098	0.0197665	8.04216e-06	0.19096	0.092368	0.0386981	20.3647	0.00205158
		rs9403580	C	T	0.107801	0.0229777	3.46785e-06	-0.066972	0.112334	0.551051	22.006	0.00217558
		rs985416	C	T	0.0970258	0.0181807	1.45591e-07	0.103873	0.0989806	0.293981	28.4752	0.0028637
phylum.Euryarchaeota.id.55	Small Intestinal NENs	rs10202904	T	G	-0.115986	0.0230271	6.1888e-07	-0.146394	0.0807717	0.0699182	25.3575	0.0065281
		rs11022995	G	A	-0.10373	0.0228889	7.73001e-06	0.206067	0.0762444	0.00687749	20.5273	0.00528711
		rs34928225	T	C	0.19977	0.0425421	4.33093e-06	-0.11778	0.136088	0.386783	22.038	0.0062911
		rs45498998	G	A	-0.131882	0.029229	5.32453e-06	0.0340754	0.108544	0.753572	20.3479	0.00526011
		rs56131665	G	A	0.176759	0.0385787	5.30389e-06	-0.161833	0.121809	0.183987	20.9815	0.00558764
		rs6064552	T	C	-0.123612	0.0275749	9.3378e-06	0.136943	0.101774	0.178448	20.0845	0.00529503
		rs6508769	T	C	0.150529	0.0337091	8.12354e-06	0.0130217	0.111411	0.906955	19.9294	0.00569261
		rs7015093	G	A	-0.118111	0.0264389	7.1987e-06	-0.0317165	0.090798	0.726857	19.9466	0.00515023
		rs76029318	T	C	0.214866	0.0438442	1.04622e-06	-0.288918	0.161091	0.072892	24.0036	0.00651915
		rs7635189	G	A	0.119983	0.0259356	4.635e-06	-0.125975	0.0888962	0.156454	21.3895	0.0061071
		rs77658038	A	C	-0.160157	0.0340856	4.7542e-06	0.120196	0.0990024	0.224722	22.0658	0.00576121
		rs894996	C	A	0.203577	0.0440033	5.11931e-06	-0.239276	0.153244	0.118428	21.3921	0.00568124
phylum.Lentisphaerae.id.2238	Small Intestinal NENs	rs1002941	G	A	0.107661	0.0233382	4.3088e-06	-0.224344	0.0918101	0.0145429	21.2714	0.0044704
		rs11770843	C	T	0.111896	0.0234776	1.13813e-06	-0.0152062	0.085183	0.858321	22.7056	0.00480064
		rs17114848	G	A	0.148972	0.0324162	6.76994e-06	0.00193345	0.13193	0.988307	21.1107	0.00443677
		rs2031282	A	G	0.120412	0.0270263	5.86463e-06	-0.246778	0.104131	0.0177939	19.8419	0.00417123
		rs2825714	A	G	-0.138226	0.0289096	1.49772e-06	-0.133049	0.105054	0.205339	22.8514	0.00480087
		rs60995569	T	G	-0.16062	0.0336806	9.19393e-06	0.0273052	0.126944	0.829692	22.733	0.00477812
		rs62570196	C	T	-0.217203	0.0439621	9.64474e-07	0.337166	0.194786	0.0834603	24.3973	0.00652613
		rs72640280	A	G	0.220185	0.0485947	5.19196e-06	-0.0596516	0.17087	0.727009	20.5197	0.00534573
		rs77599476	A	G	0.229981	0.0479918	1.90263e-06	-0.189856	0.175921	0.280494	22.9519	0.00612548
class.Lentisphaeria.id.2250	Small Intestinal NENs	rs1002941	G	A	0.105025	0.0233484	8.14836e-06	-0.224344	0.0918101	0.0145429	20.2249	0.00425588
		rs11770843	C	T	0.109431	0.0234879	1.90729e-06	-0.0152062	0.085183	0.858321	21.6974	0.00459233
		rs17114848	G	A	0.152377	0.0324332	4.05865e-06	0.00193345	0.13193	0.988307	22.0636	0.004641
		rs2031282	A	G	0.122369	0.0270329	4.3826e-06	-0.246778	0.104131	0.0177939	20.4819	0.00430972
		rs2825714	A	G	-0.13741	0.0289246	1.72211e-06	-0.133049	0.105054	0.205339	22.559	0.00474471
		rs62570196	C	T	-0.21635	0.0439866	1.07926e-06	0.337166	0.194786	0.0834603	24.1792	0.00647509
		rs72640280	A	G	0.220207	0.0486196	5.18035e-06	-0.0596516	0.17087	0.727009	20.5027	0.0053469
		rs77599476	A	G	0.230292	0.0480168	1.86133e-06	-0.189856	0.175921	0.280494	22.9899	0.00614212
class.Gammaproteobacteria.id.3303	Small Intestinal NENs	rs11181912	G	A	-0.0579153	0.0118796	9.94762e-07	-0.170604	0.0847292	0.0440595	23.7643	0.00148168
		rs12404135	A	G	-0.0788843	0.0172415	8.89485e-06	-0.150583	0.150242	0.316213	20.9302	0.00137248
		rs2234691	T	C	0.0762905	0.0171962	8.39264e-06	0.0867297	0.121103	0.473889	19.6799	0.00122779
		rs6706173	A	C	0.074251	0.0146392	1.99495e-07	0.00995372	0.114086	0.930475	25.7225	0.00160328
		rs75101789	C	T	0.0729012	0.0163003	8.78789e-06	0.16849	0.14075	0.231273	19.9998	0.00124672
		rs79795896	A	G	-0.15921	0.0351373	7.92404e-06	-0.11064	0.186899	0.553865	20.5253	0.00270228
		rs9494710	C	T	-0.0549673	0.0120924	4.54607e-06	0.0176759	0.0844305	0.834172	20.6599	0.00131855
order.Victivallales.id.2254	Small Intestinal NENs	rs1002941	G	A	0.105025	0.0233484	8.14836e-06	-0.224344	0.0918101	0.0145429	20.2249	0.00425588
		rs11770843	C	T	0.109431	0.0234879	1.90729e-06	-0.0152062	0.085183	0.858321	21.6974	0.00459233
		rs17114848	G	A	0.152377	0.0324332	4.05865e-06	0.00193345	0.13193	0.988307	22.0636	0.004641
		rs2031282	A	G	0.122369	0.0270329	4.3826e-06	-0.246778	0.104131	0.0177939	20.4819	0.00430972
		rs2825714	A	G	-0.13741	0.0289246	1.72211e-06	-0.133049	0.105054	0.205339	22.559	0.00474471
		rs62570196	C	T	-0.21635	0.0439866	1.07926e-06	0.337166	0.194786	0.0834603	24.1792	0.00647509
		rs72640280	A	G	0.220207	0.0486196	5.18035e-06	-0.0596516	0.17087	0.727009	20.5027	0.0053469
		rs77599476	A	G	0.230292	0.0480168	1.86133e-06	-0.189856	0.175921	0.280494	22.9899	0.00614212
family.Streptococcaceae.id.1850	Small Intestinal NENs	rs10028567	C	T	-0.0934027	0.0190343	3.72497e-06	-0.129582	0.122201	0.288963	24.0763	0.00145291
		rs11110281	T	C	-0.130554	0.0225943	1.40137e-08	-0.0483468	0.180724	0.789071	33.3831	0.00217516
		rs16950051	A	G	0.107008	0.0236973	5.33808e-06	0.0232761	0.162556	0.886142	20.3878	0.00141098
		rs2370083	G	T	-0.0842751	0.0184509	4.25666e-06	-0.345584	0.163859	0.0349414	20.8597	0.00126156
		rs2952251	A	G	-0.0639298	0.0126525	3.72237e-07	-0.0156151	0.0943441	0.868541	25.5272	0.0015345
		rs35344081	G	A	0.0609349	0.0129703	2.63845e-06	0.13418	0.089121	0.132173	22.0688	0.00132592
		rs4968759	A	G	-0.0544035	0.0111271	8.91881e-07	-0.0574434	0.0789165	0.466674	23.9021	0.00143591
		rs57646748	G	A	-0.088021	0.019876	7.88359e-06	-0.265906	0.203159	0.190584	19.6093	0.00121213
		rs6806351	T	C	-0.0619209	0.0135744	6.93793e-06	-0.00732116	0.0955046	0.938896	20.8056	0.00128297
		rs72739637	A	G	0.0927983	0.0192021	1.82163e-06	0.0829116	0.163651	0.61241	23.3521	0.00154319
		rs77968078	G	A	-0.0993013	0.0224788	7.9334e-06	0.140931	0.163431	0.388508	19.5123	0.0012559
		rs7916711	A	G	0.0959639	0.021545	6.32732e-06	0.140312	0.115081	0.222752	19.8365	0.00127707
		rs957755	T	G	-0.0642449	0.0142702	7.4151e-06	-0.0879102	0.114496	0.442605	20.2658	0.00121751
		rs9903102	C	A	-0.0693015	0.0154096	4.91806e-06	0.0554144	0.0993409	0.576967	20.2232	0.00121524
genus.Anaerofilum.id.2053	Small Intestinal NENs	rs10794359	T	C	-0.0953524	0.02006	2.23496e-06	0.0819836	0.0801174	0.30617	22.5854	0.00450395
		rs1563175	A	C	0.0923834	0.0202157	5.53848e-06	-0.150139	0.0792852	0.0582707	20.8755	0.00411757
		rs17012738	T	G	0.0903417	0.0200239	7.24168e-06	0.0533852	0.0788817	0.498549	20.3472	0.00401378
		rs17096874	C	T	-0.126337	0.0268919	2.8603e-06	0.0501638	0.096835	0.604436	22.062	0.00435058
		rs4244069	G	A	-0.146775	0.0326594	9.81202e-06	0.275656	0.108842	0.0113211	20.1888	0.00399923
		rs4506496	G	A	0.10309	0.0212861	1.4866e-06	-0.108628	0.0870246	0.211943	23.4457	0.00473034
		rs712981	A	C	0.10076	0.0202902	6.83115e-07	-0.168011	0.0813761	0.0389583	24.6505	0.00485854
		rs79598899	C	T	0.182586	0.0357284	3.74728e-07	-0.0684294	0.185621	0.712387	26.1049	0.00551538
		rs816292	T	C	-0.113003	0.02204	2.64038e-07	0.0574119	0.0870308	0.509463	26.2772	0.00521241
		rs9299345	T	C	-0.1364	0.0302372	8.04309e-06	0.11904	0.1332	0.371483	20.341	0.00401255
genus..Clostridiuminnocuumgroup.id.14397	Small Intestinal NENs	rs10506058	A	G	0.0997048	0.0221926	8.92443e-06	0.0133001	0.0801554	0.868213	20.1747	0.00482514
		rs1942371	G	A	-0.157938	0.034187	4.06337e-06	-0.154118	0.121454	0.204463	21.3321	0.00534594
		rs40656	C	T	0.142664	0.0311021	8.6152e-06	0.0566531	0.0992969	0.56831	21.0299	0.00517082
		rs4869133	G	A	-0.180591	0.0409505	7.24455e-06	-0.0970044	0.104595	0.353702	19.4374	0.00517994
		rs61267978	T	C	0.14708	0.0320875	5.58513e-06	0.12122	0.120888	0.315986	21.0002	0.00501918
		rs6577484	G	A	0.160425	0.0360857	8.40602e-06	0.0686302	0.129455	0.596011	19.7536	0.00509671
		rs6890185	T	C	0.113424	0.0233137	1.12244e-06	0.0762483	0.0847315	0.368183	23.6579	0.00564942
		rs77845139	A	G	-0.114993	0.0257186	8.40622e-06	-0.227184	0.0916427	0.0131744	19.9817	0.00491436
genus.Oscillibacter.id.2063	Small Intestinal NENs	rs11627628	T	C	0.143961	0.0290223	1.0092e-06	-0.130962	0.151506	0.387366	24.5992	0.0028911
		rs11990279	T	C	-0.0824934	0.0180457	4.94298e-06	0.0661488	0.0984495	0.501643	20.8923	0.00244444
		rs12649930	T	G	0.121589	0.0259612	4.09379e-06	0.1714	0.132035	0.194241	21.93	0.00248811
		rs133832	A	C	-0.0795527	0.0162411	1.14719e-06	-0.149437	0.0880404	0.0896272	23.9874	0.00268076
		rs16866406	A	G	0.0988765	0.0208795	3.07821e-06	0.0324847	0.11011	0.767978	22.4206	0.00250498
		rs16934185	A	G	-0.129568	0.028157	4.38031e-06	-0.198741	0.13246	0.133514	21.1698	0.0024873
		rs234108	A	G	0.0749553	0.0152632	9.16336e-07	-0.00224208	0.0808058	0.977864	24.1109	0.00276624
		rs36095275	C	T	-0.0752368	0.0156861	1.39627e-06	-0.0143416	0.080793	0.859107	23.0001	0.00263914
		rs4506202	A	G	-0.0711323	0.0152261	3.20825e-06	-0.065775	0.0794452	0.407711	21.8201	0.00250408
		rs61883564	A	G	-0.101351	0.0221016	3.38712e-06	-0.0926702	0.114876	0.419842	21.024	0.00234931
		rs75453768	G	T	0.12212	0.0268629	5.34738e-06	0.17466	0.134464	0.193966	20.6615	0.00249696
		rs761240	T	G	-0.17664	0.0388812	2.03841e-06	-0.313928	0.187006	0.0932095	20.6314	0.00396481
		rs9393920	A	G	-0.0744662	0.0151081	9.92237e-07	-0.0209461	0.08148	0.797124	24.2885	0.00271311
genus.CandidatusSoleaferrea.id.11350	Small Intestinal NENs	rs10090365	A	G	-0.0834413	0.0180989	4.17309e-06	0.00618645	0.0788555	0.937468	21.248	0.00344697
		rs10809135	T	C	0.0834858	0.0182426	5.47174e-06	-0.016155	0.0803533	0.84066	20.9366	0.00347903
		rs36155147	C	T	0.104966	0.0240995	5.41138e-06	0.0201978	0.0848367	0.81182	18.9642	0.00317395
		rs4294381	T	C	0.112197	0.023186	1.3685e-06	0.0970635	0.108625	0.371556	23.4081	0.00379606
		rs4678258	T	C	0.0986136	0.0215646	5.53183e-06	0.12282	0.0926335	0.184882	20.9049	0.00341588
		rs6489992	A	G	-0.0840437	0.0187031	7.88786e-06	-0.111839	0.0817354	0.171218	20.1857	0.0032768
		rs6494306	A	G	-0.0969304	0.0214221	5.80051e-06	-0.190713	0.08456	0.0241107	20.467	0.0033207
		rs7400877	T	C	-0.0951085	0.0212799	9.29448e-06	-0.039092	0.0966847	0.685975	19.9691	0.00324017
		rs9973954	A	G	0.0892075	0.0195401	5.94796e-06	0.024092	0.0834643	0.77285	20.8356	0.0033803
genus.Streptococcus.id.1853	Small Intestinal NENs	rs10028567	C	T	-0.0921167	0.0191881	7.30343e-06	-0.129582	0.122201	0.288963	23.044	0.00141097
		rs10448310	A	G	-0.0517935	0.0111324	3.30706e-06	0.0895802	0.0824845	0.277468	21.6433	0.00131942
		rs11110281	T	C	-0.137519	0.0227398	2.58314e-09	-0.0483468	0.180724	0.789071	36.5673	0.00241296
		rs11720390	G	A	0.107024	0.0228121	3.59482e-06	0.0340302	0.166173	0.837738	22.0076	0.00144407
		rs11764382	A	G	-0.0695345	0.0143671	1.28631e-06	-0.0877811	0.114499	0.443289	23.4211	0.00142738
		rs17708276	A	G	-0.0793955	0.0170628	3.04096e-06	-0.190609	0.126523	0.131933	21.6491	0.00132836
		rs1918540	G	A	0.059639	0.0128148	2.44067e-06	-0.0719112	0.102495	0.482923	21.6563	0.0013211
		rs2370083	G	T	-0.0816836	0.0185851	9.75245e-06	-0.345584	0.163859	0.0349414	19.3146	0.00118536
		rs4968759	A	G	-0.0515109	0.0112068	3.78116e-06	-0.0574434	0.0789165	0.466674	21.1242	0.00128781
		rs57646748	G	A	-0.0907696	0.0200344	5.4754e-06	-0.265906	0.203159	0.190584	20.5245	0.00128619
		rs6806351	T	C	-0.0633829	0.0136647	4.93869e-06	-0.00732116	0.0955046	0.938896	21.5123	0.00134515
		rs71481756	T	G	0.0931048	0.0207949	6.51476e-06	0.168817	0.158575	0.287064	20.0433	0.00137811
		rs72739637	A	G	0.0959942	0.0193213	1.03307e-06	0.0829116	0.163651	0.61241	24.6809	0.0016517
		rs7916711	A	G	0.102891	0.0217362	2.71702e-06	0.140312	0.115081	0.222752	22.4042	0.00146295
		rs9903102	C	A	-0.0709483	0.0155275	4.17998e-06	0.0554144	0.0993409	0.576967	20.8751	0.00127265
class.Betaproteobacteria.id.2867	Gastric NENs	rs11128180	A	G	0.0592944	0.0128769	3.67144e-06	0.140647	0.153723	0.360224	21.2008	0.00123475
		rs1511453	A	G	0.0923492	0.0199158	4.75765e-06	0.14427	0.274681	0.599424	21.499	0.00125692
		rs1928341	A	G	0.0525581	0.0110408	2.01529e-06	0.196389	0.132301	0.137698	22.6584	0.0013196
		rs2321387	G	A	-0.0494596	0.0109424	5.80036e-06	-0.0825584	0.131884	0.53132	20.428	0.00118993
		rs2613606	C	T	-0.0513106	0.0109091	2.19817e-06	-0.110049	0.132468	0.40611	22.12	0.00128859
		rs320161	A	G	0.0572286	0.01262	7.33242e-06	0.234231	0.154972	0.130676	20.5617	0.00120571
		rs4033856	C	T	0.0832423	0.0167237	5.17166e-07	0.215208	0.234238	0.358221	24.7725	0.00155141
		rs6087811	T	G	-0.0978177	0.0198522	7.44305e-07	0.0549148	0.221382	0.804092	24.2753	0.00149789
		rs62395635	T	C	0.109741	0.0236	2.94091e-06	0.241031	0.274765	0.380365	21.62	0.00142917
		rs75242906	C	T	-0.121083	0.028075	9.27278e-06	-0.148952	0.240891	0.536352	18.5972	0.00171885
class.Negativicutes.id.2164	Gastric NENs	rs1135612	G	A	0.0529785	0.0119177	9.26307e-06	-0.0656829	0.160504	0.682372	19.7592	0.00108676
		rs13086907	G	A	0.0625312	0.0131735	1.95488e-06	0.0750135	0.158386	0.635777	22.5291	0.00123898
		rs1643968	T	C	-0.0565284	0.0112298	4.14596e-07	-0.0709761	0.135989	0.601724	25.3362	0.00139261
		rs1649999	A	G	0.0748989	0.0166458	7.5812e-06	-0.555292	0.224041	0.0131926	20.2439	0.00112128
		rs2834062	A	G	0.0489057	0.0108842	8.4392e-06	-0.137438	0.141876	0.332683	20.1874	0.00110986
		rs4463806	T	C	-0.0543966	0.0129365	7.80662e-06	0.276172	0.165043	0.0942606	17.6791	0.000972681
		rs4722181	T	G	0.0501306	0.0105798	2.00112e-06	-0.0376121	0.130818	0.773719	22.4493	0.0012346
		rs60274479	T	C	-0.0659623	0.0134137	1.1623e-06	0.0609385	0.163923	0.710078	24.1794	0.00137132
		rs61249479	A	C	0.0777075	0.0168628	2.95471e-06	-0.159917	0.182421	0.380685	21.2333	0.00116768
		rs71405394	G	A	-0.114178	0.02405	2.16631e-06	0.201941	0.259192	0.435911	22.5358	0.00162343
		rs73232831	G	A	-0.151829	0.0314932	1.87452e-06	0.485746	0.348505	0.163379	23.2372	0.00247119
		rs9423647	G	A	0.047817	0.0105282	6.06114e-06	0.0944153	0.131559	0.472964	20.6257	0.00113436
order.Burkholderiales.id.2874	Gastric NENs	rs1511453	A	G	0.0910999	0.0199479	8.00097e-06	0.14427	0.274681	0.599424	20.854	0.00122305
		rs1928341	A	G	0.0507782	0.0110587	4.51508e-06	0.196389	0.132301	0.137698	21.0812	0.00123174
		rs2321387	G	A	-0.0508514	0.0109588	3.25787e-06	-0.0825584	0.131884	0.53132	21.5294	0.00125796
		rs2613606	C	T	-0.0499561	0.0109264	4.13357e-06	-0.110049	0.132468	0.40611	20.9013	0.00122152
		rs4033856	C	T	0.0833446	0.0167489	5.66823e-07	0.215208	0.234238	0.358221	24.7586	0.00155521
		rs6087811	T	G	-0.101587	0.0198817	2.88374e-07	0.0549148	0.221382	0.804092	26.1044	0.00161546
		rs62191117	A	G	0.0679995	0.0132471	2.79099e-07	0.110432	0.161979	0.495387	26.3464	0.00154985
		rs62395635	T	C	0.109911	0.0236375	2.90228e-06	0.241031	0.274765	0.380365	21.6183	0.00143342
		rs75242906	C	T	-0.120974	0.0281273	9.74519e-06	-0.148952	0.240891	0.536352	18.4948	0.00171527
		rs7638039	T	C	0.0580987	0.012673	4.83593e-06	0.253545	0.150652	0.0923762	21.0146	0.00122914
order.Selenomonadales.id.2165	Gastric NENs	rs1135612	G	A	0.0529785	0.0119177	9.26307e-06	-0.0656829	0.160504	0.682372	19.7592	0.00108676
		rs13086907	G	A	0.0625312	0.0131735	1.95488e-06	0.0750135	0.158386	0.635777	22.5291	0.00123898
		rs1643968	T	C	-0.0565284	0.0112298	4.14596e-07	-0.0709761	0.135989	0.601724	25.3362	0.00139261
		rs1649999	A	G	0.0748989	0.0166458	7.5812e-06	-0.555292	0.224041	0.0131926	20.2439	0.00112128
		rs2834062	A	G	0.0489057	0.0108842	8.4392e-06	-0.137438	0.141876	0.332683	20.1874	0.00110986
		rs4463806	T	C	-0.0543966	0.0129365	7.80662e-06	0.276172	0.165043	0.0942606	17.6791	0.000972681
		rs4722181	T	G	0.0501306	0.0105798	2.00112e-06	-0.0376121	0.130818	0.773719	22.4493	0.0012346
		rs60274479	T	C	-0.0659623	0.0134137	1.1623e-06	0.0609385	0.163923	0.710078	24.1794	0.00137132
		rs61249479	A	C	0.0777075	0.0168628	2.95471e-06	-0.159917	0.182421	0.380685	21.2333	0.00116768
		rs71405394	G	A	-0.114178	0.02405	2.16631e-06	0.201941	0.259192	0.435911	22.5358	0.00162343
		rs73232831	G	A	-0.151829	0.0314932	1.87452e-06	0.485746	0.348505	0.163379	23.2372	0.00247119
		rs9423647	G	A	0.047817	0.0105282	6.06114e-06	0.0944153	0.131559	0.472964	20.6257	0.00113436
family.ClostridialesvadinBB60group.id.11286	Gastric NENs	rs10517600	T	G	0.0626993	0.0139364	6.82768e-06	-0.0753999	0.134407	0.574811	20.2367	0.00192177
		rs10904722	C	T	-0.0672314	0.0147123	6.82768e-06	0.242728	0.153075	0.112812	20.8785	0.0019826
		rs118104867	C	T	0.214464	0.0455098	6.82768e-06	-0.252769	0.261885	0.33445	22.1966	0.00539382
		rs13409132	A	G	-0.165419	0.0352154	6.82768e-06	0.592839	0.34469	0.0854476	22.0575	0.00371773
		rs17121075	G	A	0.0769254	0.0172234	6.82768e-06	0.0932723	0.16034	0.560757	19.9444	0.00189407
		rs2191834	G	T	0.0746375	0.0159136	6.82768e-06	0.0937802	0.153	0.539913	21.9935	0.00208845
		rs28691777	C	T	0.137134	0.0266996	6.82768e-06	0.101167	0.323295	0.754338	26.375	0.00257988
		rs34088226	A	G	-0.117807	0.026924	6.82768e-06	0.31167	0.276507	0.25967	19.1414	0.00196662
		rs55682560	C	T	-0.131519	0.0261319	6.82768e-06	0.367787	0.242422	0.129232	25.3247	0.00275079
		rs6588624	G	A	-0.0662317	0.0138147	6.82768e-06	0.1047	0.130803	0.423456	22.981	0.00218181
		rs66714985	A	C	0.116908	0.0252447	6.82768e-06	-0.248426	0.213339	0.244237	21.442	0.00203599
		rs7226487	A	G	-0.0643682	0.0138701	6.82768e-06	-0.0347562	0.130724	0.790336	21.5327	0.00204595
		rs7538034	T	G	-0.078598	0.0165982	6.82768e-06	0.246409	0.177349	0.164711	22.419	0.00214733
		rs7725895	A	G	-0.116224	0.0240367	6.82768e-06	-0.115413	0.202521	0.568757	23.3753	0.00221916
		rs989682	A	G	0.070194	0.0155364	6.82768e-06	-0.142536	0.155206	0.358427	20.4086	0.00201121
family.FamilyXIII.id.1957	Gastric NENs	rs10404377	C	A	-0.0503183	0.011165	6.99027e-06	-0.0383898	0.133936	0.774398	20.3086	0.0012469
		rs118170811	A	G	0.151619	0.0317112	1.80357e-06	0.356057	0.389395	0.360515	22.8556	0.00236457
		rs12904405	A	G	-0.0851896	0.0192688	7.67412e-06	0.125889	0.222879	0.57219	19.5438	0.00117306
		rs3098182	G	T	0.0508511	0.011014	4.04024e-06	-0.215825	0.131093	0.0996896	21.3136	0.00127243
		rs4293737	A	G	-0.112091	0.0271305	8.38485e-06	-0.307367	0.162453	0.0584871	17.0636	0.00298364
		rs482905	G	T	0.0596528	0.012717	3.72345e-06	0.089057	0.150632	0.55437	22.0008	0.00131293
		rs6501525	A	G	0.0561559	0.0115587	1.23726e-06	0.303059	0.137725	0.0277741	23.6003	0.00144871
		rs66753613	G	A	0.0651136	0.0144251	8.08288e-06	0.223791	0.169924	0.187837	20.3728	0.00125083
		rs6797051	C	T	-0.0805984	0.0171364	4.89281e-06	0.281489	0.222102	0.205017	22.1188	0.00131996
		rs7514702	T	C	-0.0663236	0.0141626	3.91642e-06	-0.295148	0.185391	0.111379	21.9281	0.0013086
family.Bacteroidaceae.id.917	Gastric NENs	rs11585893	A	G	-0.0740746	0.0147633	1.79511e-06	0.306282	0.152414	0.0444795	25.1722	0.00141067
		rs13207588	A	G	-0.059205	0.0131195	7.48504e-06	0.08563	0.165211	0.604244	20.3627	0.00114879
		rs1340391	T	C	-0.0592004	0.0132244	6.7301e-06	-0.236752	0.19383	0.221919	20.0377	0.00109376
		rs17619981	T	G	0.0880978	0.0187002	2.68683e-06	-0.132724	0.189084	0.482721	22.1913	0.00140263
		rs2023437	T	C	-0.0782325	0.0167634	5.01824e-06	0.0507735	0.201596	0.801152	21.7771	0.00124414
		rs66474973	G	T	0.0812515	0.0164479	6.80966e-07	-0.317618	0.212021	0.13412	24.4001	0.0014001
		rs66710942	C	T	0.0488038	0.0107412	5.86259e-06	-0.0378964	0.130537	0.771578	20.642	0.00115709
		rs6795673	C	T	0.0538565	0.0105251	3.37909e-07	-0.0150447	0.131577	0.908967	26.1803	0.00142865
		rs9507307	C	T	0.0604456	0.0129128	2.1271e-06	-0.180395	0.153143	0.238815	21.91	0.00120359
genus.Intestinimonas.id.2062	Gastric NENs	rs10262702	T	C	0.0918017	0.0194885	2.06073e-06	-0.0273123	0.195902	0.88912	22.1857	0.00188234
		rs11258178	A	G	0.0660742	0.0134139	6.98195e-07	-0.0986567	0.13112	0.451801	24.2595	0.00205793
		rs12226153	A	G	-0.151142	0.0306922	5.12171e-07	0.149478	0.539426	0.7817	24.2449	0.0026804
		rs17067892	C	T	0.107194	0.0250013	6.37926e-06	-0.0863053	0.231946	0.709825	18.3797	0.00158988
		rs1859797	G	A	0.060368	0.0131793	4.12235e-06	-0.0626854	0.131002	0.632288	20.9777	0.00178004
		rs2276760	A	G	-0.0685234	0.0152546	7.84062e-06	-0.0352368	0.153191	0.818077	20.1746	0.00166744
		rs2731794	C	T	0.120632	0.0257529	1.91744e-06	0.554141	0.351875	0.115297	21.9379	0.00197657
		rs2930225	G	T	0.0729524	0.0152948	1.34622e-06	0.0734881	0.15568	0.636894	22.7466	0.00189181
		rs4113676	A	C	-0.218507	0.0490152	7.41635e-06	0.929022	0.370371	0.0121297	19.8607	0.00623011
		rs4784055	T	C	-0.175324	0.038599	8.71812e-07	0.649624	0.220761	0.00325409	20.6185	0.00641998
		rs62240188	G	A	0.130074	0.0267179	2.20308e-06	0.0950507	0.223174	0.670178	23.6968	0.00230655
		rs6934519	C	T	0.0692373	0.0151154	8.56956e-06	-0.0400506	0.150442	0.790071	20.9784	0.00173261
		rs716604	A	G	0.0818068	0.0165992	8.5663e-07	0.216294	0.154958	0.162767	24.2846	0.00200496
		rs7170984	T	C	-0.0658116	0.0140767	2.98356e-06	0.357109	0.144264	0.0133088	21.8539	0.00180464
		rs72982915	C	T	0.183158	0.0402743	4.91157e-06	-0.613795	0.278562	0.0275632	20.6748	0.00368555
		rs9823439	T	C	-0.0581947	0.0131455	9.85876e-06	-0.0189303	0.13172	0.885725	19.5948	0.00166289
genus.Gordonibacter.id.821	Gastric NENs	rs13412653	A	C	0.107597	0.0239228	8.61141e-06	0.221464	0.13405	0.0985145	20.2184	0.00540424
		rs16955299	G	A	-0.196423	0.0433538	6.37019e-06	-0.166373	0.217755	0.444843	20.5157	0.00571387
		rs322296	G	A	0.17869	0.037722	4.02422e-06	0.348394	0.245475	0.155822	22.4268	0.0062031
		rs35042269	C	A	-0.180293	0.0403296	8.10852e-06	-0.0556531	0.207195	0.788236	19.974	0.00552842
		rs3765837	T	G	-0.190729	0.0433608	7.16906e-06	-0.26787	0.248303	0.280676	19.3371	0.0054115
		rs4596722	A	G	0.102908	0.0231571	9.0568e-06	0.0815414	0.131206	0.534287	19.7378	0.00527645
		rs71545975	A	G	-0.153972	0.0338918	7.03944e-06	0.131456	0.172386	0.44572	20.6277	0.00577059
		rs72714787	C	A	0.181405	0.0377102	1.42889e-06	0.117141	0.19323	0.544364	23.1285	0.00617727
		rs72939513	A	G	-0.21399	0.0490592	7.98199e-06	0.357062	0.290037	0.218289	19.0148	0.00550832
		rs7294633	C	T	0.12867	0.0249946	3.43763e-07	0.222467	0.145789	0.127021	26.4867	0.00706786
		rs768830	G	A	0.149852	0.0333315	7.75583e-06	0.404417	0.149809	0.00694337	20.2016	0.00539976
genus..Eubacteriumventriosumgroup.id.11341	Gastric NENs	rs11617697	A	G	-0.143349	0.0286241	7.21757e-07	0.642572	0.287323	0.0253244	25.0754	0.00217667
		rs12964517	G	A	0.0587198	0.0123453	2.07499e-06	-0.0644513	0.145031	0.656756	22.6207	0.00147755
		rs13082419	C	T	-0.0715522	0.016137	9.55987e-06	0.10521	0.206463	0.610344	19.6581	0.00135399
		rs16884680	G	T	-0.0906428	0.0191909	1.73969e-06	-0.252577	0.213807	0.237472	22.3059	0.00145701
		rs35179274	C	T	-0.0627263	0.013786	5.75792e-06	0.322615	0.167934	0.0547218	20.6999	0.00135243
		rs3809430	T	C	-0.0548171	0.0118426	3.55317e-06	-0.00356076	0.140353	0.97976	21.4232	0.00139962
		rs57199565	T	C	0.0783394	0.0160257	7.97037e-07	0.13339	0.16895	0.429807	23.8929	0.0015998
		rs66746423	C	T	0.0751501	0.0164978	6.11142e-06	-0.187027	0.18095	0.301331	20.7465	0.00142131
		rs6704822	A	G	0.0739179	0.0166705	6.6223e-06	-0.0803828	0.19445	0.679324	19.6583	0.0012843
		rs72783037	C	A	0.0658926	0.0143747	6.54762e-06	-0.27211	0.161527	0.092064	21.0097	0.00137273
		rs73615400	T	C	-0.0956303	0.0193428	9.53613e-07	0.176195	0.223784	0.431082	24.4398	0.00161122
		rs73849225	T	C	0.0975711	0.0224388	5.20909e-06	-0.203159	0.2358	0.388922	18.9053	0.00129578
		rs78250280	G	A	0.0749762	0.0164404	3.35791e-06	-0.183341	0.184189	0.319542	20.7951	0.00139999
		rs876734	C	T	-0.0618696	0.0132532	2.88908e-06	-0.0643817	0.145571	0.658294	21.7898	0.00145919
		rs9316536	T	G	-0.0817111	0.0183121	7.83519e-06	0.128513	0.18936	0.497348	19.9081	0.00130059
genus.Erysipelatoclostridium.id.11381	Gastric NENs	rs1434153	G	A	-0.0684526	0.0152443	6.85295e-06	0.0910922	0.132664	0.49231	20.1592	0.00208253
		rs16936671	C	T	-0.0968026	0.0217883	6.04309e-06	-0.0339412	0.189011	0.857488	19.735	0.00207611
		rs17804233	T	C	-0.0662914	0.0144203	4.58605e-06	0.0738127	0.130659	0.572125	21.1289	0.00215554
		rs2901723	C	A	0.0641339	0.0144295	8.79469e-06	0.296124	0.121795	0.0150435	19.7508	0.00204043
		rs340991	A	G	-0.0740482	0.0158891	3.74942e-06	-0.0842427	0.14745	0.567776	21.714	0.00221555
		rs3804326	A	G	0.14147	0.0336352	9.85273e-06	0.544595	0.228931	0.017366	17.6855	0.00251083
		rs45480394	T	G	-0.0687134	0.0151835	7.66155e-06	-0.125744	0.135525	0.353496	20.4761	0.00212794
		rs4697572	A	G	-0.0810636	0.0163308	7.5935e-07	-0.189114	0.165414	0.252924	24.6347	0.00251333
		rs58236560	G	T	-0.111157	0.0234426	2.1612e-06	-0.213337	0.2004	0.287077	22.4786	0.00239428
		rs61806970	C	T	0.142548	0.0320688	9.0941e-06	-0.274639	0.258736	0.288478	19.754	0.00228061
		rs622418	A	G	-0.0668051	0.0143224	3.68156e-06	-0.288542	0.120209	0.0163802	21.7518	0.00221895
		rs6474512	A	C	0.067015	0.0143201	3.01546e-06	0.208208	0.13487	0.122644	21.8958	0.0022336
		rs710230	T	C	0.143381	0.0281514	6.3312e-07	0.104436	0.251159	0.677543	25.9352	0.00286895
		rs7221249	A	G	0.0839861	0.0142741	4.30951e-09	-0.104663	0.130356	0.422033	34.6119	0.00352693
		rs9590927	G	A	-0.0646003	0.0143479	6.39042e-06	0.150165	0.131027	0.251772	20.2675	0.00206806
genus.Actinomyces.id.423	Gastric NENs	rs2715439	C	T	0.0746684	0.0164822	6.27e-06	-0.0895255	0.131777	0.496905	20.5177	0.00274061
		rs34583783	G	T	0.126596	0.0268461	4.48529e-06	-0.457882	0.276738	0.0980122	22.2311	0.00296881
		rs35011108	A	G	0.232634	0.0512044	6.33832e-06	-0.144718	0.258665	0.575836	20.6293	0.00583798
		rs4073240	G	A	0.0749687	0.0167368	7.94274e-06	-0.200775	0.134057	0.134216	20.0585	0.00267944
		rs4146653	G	A	0.0985224	0.0214182	4.49647e-06	-0.253196	0.185998	0.173425	21.1537	0.00282533
		rs71315246	A	G	-0.0969809	0.021925	9.82978e-06	0.150211	0.191419	0.432615	19.5603	0.00261307
		rs7915461	T	C	0.18776	0.0401636	5.91984e-06	-0.030438	0.255779	0.905274	21.8462	0.00412048
genus.LachnospiraceaeFCS020group.id.11314	Gastric NENs	rs10093861	G	A	-0.0568869	0.0121152	3.05624e-06	-0.0302791	0.132507	0.81925	22.0445	0.00159835
		rs1254846	G	A	0.105963	0.0232501	5.59664e-06	-0.239744	0.186145	0.197765	20.7677	0.00157441
		rs1363769	T	C	-0.200628	0.0449372	1.58163e-06	0.839329	0.365566	0.0216775	19.9218	0.00557577
		rs2322265	C	T	-0.0666305	0.0141577	5.20809e-06	0.230586	0.148796	0.12122	22.1463	0.00160572
		rs2862811	T	C	0.0564927	0.0121736	3.91911e-06	-0.0735534	0.14247	0.605664	21.532	0.00156125
		rs35035870	T	C	-0.190615	0.0414403	2.62028e-06	0.0078397	0.338825	0.98154	21.1503	0.00373604
		rs3999074	G	T	-0.0550587	0.0121847	6.55048e-06	-0.00226514	0.131815	0.98629	20.4155	0.00148041
		rs4452603	T	G	0.0604208	0.0135965	8.9819e-06	0.0493084	0.147524	0.738198	19.745	0.00146208
		rs7249113	G	A	0.0679483	0.0133496	3.72097e-07	-0.112997	0.143631	0.431451	25.9034	0.00191058
		rs72793667	A	G	-0.116881	0.0246589	1.63421e-06	0.310185	0.338195	0.35905	22.463	0.00180913
		rs9308097	A	G	0.055381	0.0123659	7.4729e-06	-0.0121496	0.130689	0.925931	20.0541	0.00147891
		rs9788306	C	T	-0.062804	0.0130744	1.38618e-06	0.0235213	0.144532	0.870722	23.071	0.00167265
genus.Phascolarctobacterium.id.2168	Gastric NENs	rs11929846	T	C	-0.0697199	0.0157969	8.88416e-06	0.0268763	0.153494	0.861003	19.4756	0.0017496
		rs12618201	A	G	0.0641657	0.0138202	3.37696e-06	-0.287477	0.131228	0.0284761	21.5526	0.001936
		rs1264476	T	G	0.0767335	0.0166041	4.29567e-06	-0.195446	0.167839	0.244227	21.353	0.00191966
		rs28525131	G	A	-0.118657	0.0269048	8.22677e-06	-0.137133	0.302325	0.650121	19.4466	0.00185658
		rs56069061	G	A	-0.111306	0.0230694	1.87174e-06	0.142023	0.261787	0.587466	23.2746	0.00211045
		rs56157888	A	C	0.0954864	0.0193976	1.08506e-06	-0.123836	0.159272	0.436859	24.227	0.00240987
		rs74540770	G	A	-0.121014	0.0258621	3.60275e-06	0.205217	0.242335	0.39709	21.8905	0.00232312
		rs75882962	T	C	0.0968661	0.0190575	3.18987e-07	-0.234256	0.199528	0.240375	25.8303	0.00240644
		rs7982713	G	A	0.0726922	0.0163201	9.72164e-06	0.0826528	0.145818	0.570837	19.8358	0.001849
genus.Bacteroides.id.918	Gastric NENs	rs11585893	A	G	-0.0740746	0.0147633	1.79511e-06	0.306282	0.152414	0.0444795	25.1722	0.00141067
		rs13207588	A	G	-0.059205	0.0131195	7.48504e-06	0.08563	0.165211	0.604244	20.3627	0.00114879
		rs1340391	T	C	-0.0592004	0.0132244	6.7301e-06	-0.236752	0.19383	0.221919	20.0377	0.00109376
		rs17619981	T	G	0.0880978	0.0187002	2.68683e-06	-0.132724	0.189084	0.482721	22.1913	0.00140263
		rs2023437	T	C	-0.0782325	0.0167634	5.01824e-06	0.0507735	0.201596	0.801152	21.7771	0.00124414
		rs66474973	G	T	0.0812515	0.0164479	6.80966e-07	-0.317618	0.212021	0.13412	24.4001	0.0014001
		rs66710942	C	T	0.0488038	0.0107412	5.86259e-06	-0.0378964	0.130537	0.771578	20.642	0.00115709
		rs6795673	C	T	0.0538565	0.0105251	3.37909e-07	-0.0150447	0.131577	0.908967	26.1803	0.00142865
		rs9507307	C	T	0.0604456	0.0129128	2.1271e-06	-0.180395	0.153143	0.238815	21.91	0.00120359
genus.FamilyXIIIUCG001.id.11294	Gastric NENs	rs112362903	A	G	-0.149047	0.0333271	7.8777e-06	-0.212471	0.369253	0.565016	19.9963	0.00232596
		rs12049454	T	C	-0.0647298	0.0134065	1.17378e-06	-0.0964624	0.133782	0.470885	23.3081	0.00182532
		rs1426266	T	C	-0.0665521	0.0137151	1.24935e-06	0.183853	0.145832	0.207409	23.5429	0.00184324
		rs3842897	G	A	-0.112639	0.0242751	5.19705e-06	-0.211457	0.228426	0.354594	21.5272	0.00173236
		rs62414802	C	T	-0.0611904	0.013457	4.29181e-06	-0.0652554	0.149885	0.663294	20.673	0.00161904
		rs7119679	G	A	-0.0809085	0.0174782	3.52494e-06	-0.393752	0.153374	0.0102504	21.4252	0.00171891
		rs76463770	A	G	0.19313	0.0419866	3.77476e-06	0.811207	0.267065	0.00238556	21.1506	0.00373017
		rs8076666	A	G	0.088655	0.0198094	8.0183e-06	0.373938	0.202505	0.0648112	20.0259	0.00163037

## Sheet: Table S2
The result of MR analysis for the association between gut microbiota and four types of GEP-NENs
exposure (gut microbiota)	outcome(GEP-NENs)	nSNP	method	beta	se	OR	LCI	UCI	pval	p_adj
class.Negativicutes.id.2164	Pancreatic NENs	12	MR Egger	6.29888	2.9248	543.963	1.76167	167963	0.0567182	NA
			Weighted Median	1.56429	1.00465	4.77928	0.667097	34.2402	0.119458	NA
			Inverse Variance Weighted	1.77825	0.724192	5.91951	1.43166	24.4754	0.0140689	0.225103
			Weighted Mode	1.18623	1.51657	3.27472	0.167587	63.9893	0.450619	NA
			Simple Mode	1.22844	1.67058	3.41589	0.129264	90.2669	0.47752	NA
order.Selenomonadales.id.2165		12	MR Egger	6.29888	2.9248	543.963	1.76167	167963	0.0567182	NA
			Weighted Median	1.56429	1.00465	4.77928	0.667097	34.2402	0.119458	NA
			Inverse Variance Weighted	1.77825	0.724192	5.91951	1.43166	24.4754	0.0140689	0.281378
			Weighted Mode	1.18623	1.51657	3.27472	0.167587	63.9893	0.450619	NA
			Simple Mode	1.22844	1.67058	3.41589	0.129264	90.2669	0.47752	NA
family.BacteroidalesS24.7group.id.11173		8	MR Egger	-2.58683	2.21405	0.0752582	0.000981558	5.7702	0.286976	NA
			Weighted Median	-1.36421	0.728525	0.255582	0.0612911	1.06577	0.0611282	NA
			Inverse Variance Weighted	-1.22711	0.555238	0.293139	0.098729	0.870364	0.0271009	0.86723
			Weighted Mode	-1.33578	0.953675	0.262952	0.0405595	1.70475	0.204049	NA
			Simple Mode	-1.32725	0.959365	0.265206	0.0404534	1.73864	0.209032	NA
family.Peptococcaceae.id.2024		9	MR Egger	0.525645	2.1475	1.69155	0.025136	113.835	0.813654	NA
			Weighted Median	1.36041	0.846778	3.89779	0.741355	20.4932	0.108148	NA
			Inverse Variance Weighted	1.26088	0.587679	3.52852	1.11519	11.1644	0.0319109	0.860204
			Weighted Mode	1.60812	1.19894	4.99342	0.476254	52.3548	0.216658	NA
			Simple Mode	1.8628	1.2135	6.44177	0.597104	69.4961	0.163317	NA
genus.CandidatusSoleaferrea.id.11350		9	MR Egger	0.943831	5.20618	2.56981	9.51279e-05	69421.4	0.861277	NA
			Weighted Median	0.55443	0.656415	1.74095	0.480877	6.30286	0.398316	NA
			Inverse Variance Weighted	1.01463	0.488756	2.75834	1.0583	7.18927	0.0378995	0.860204
			Weighted Mode	0.538729	0.996118	1.71383	0.243251	12.0748	0.603354	NA
			Simple Mode	0.527494	1.06539	1.69468	0.209995	13.6762	0.633828	NA
genus.Eubacteriumoxidoreducensgroup.id.11339		5	MR Egger	-1.4186	2.26001	0.242053	0.00288502	20.3082	0.574733	NA
			Weighted Median	-0.975745	0.829572	0.376911	0.0741469	1.91595	0.239514	NA
			Inverse Variance Weighted	-1.21874	0.612622	0.295603	0.088968	0.982161	0.046659	0.860204
			Weighted Mode	-0.927315	1.10866	0.395614	0.0450366	3.47519	0.449969	NA
			Simple Mode	-0.951384	1.10381	0.386206	0.0443847	3.36051	0.437345	NA
genus.Desulfovibrio.id.3173		10	MR Egger	0.455097	1.71441	1.57633	0.054741	45.392	0.797372	NA
			Weighted Median	0.831634	0.786752	2.29707	0.491447	10.7367	0.29049	NA
			Inverse Variance Weighted	1.167	0.58057	3.21233	1.02951	10.0233	0.044422	0.860204
			Weighted Mode	1.04835	1.15041	2.85294	0.299254	27.1985	0.385905	NA
			Simple Mode	2.25437	1.20423	9.52926	0.899495	100.953	0.0939921	NA
family.Acidaminococcaceae.id.2166	Colorectal NENs	7	MR Egger	0.885837	1.27189	2.42501	0.200473	29.3341	0.517176	NA
			Weighted Median	0.752211	0.524468	2.12169	0.759005	5.93086	0.151505	NA
			Inverse Variance Weighted	0.89766	0.420706	2.45385	1.07581	5.59707	0.0328676	0.866972
			Weighted Mode	0.615582	0.688955	1.85073	0.479616	7.14157	0.405998	NA
			Simple Mode	0.51369	0.709244	1.67145	0.416267	6.71141	0.496154	NA
family.Porphyromonadaceae.id.943		9	MR Egger	1.25718	2.42112	3.51551	0.0305555	404.471	0.61959	NA
			Weighted Median	1.38352	0.735262	3.98894	0.944038	16.8549	0.0598801	NA
			Inverse Variance Weighted	1.3948	0.543096	4.03415	1.39143	11.6962	0.0102218	0.327097
			Weighted Mode	2.23091	1.09774	9.30835	1.08257	80.0369	0.0765867	NA
			Simple Mode	2.1886	1.11665	8.92273	0.999961	79.6181	0.0856627	NA
genus.RuminococcaceaeNK4A214group.id.11358		13	MR Egger	0.558003	1.25597	0.665454	0.665454	0.665454	0.665454	NA
			Weighted Median	0.970183	0.523394	0.063791	0.063791	0.063791	0.063791	NA
			Inverse Variance Weighted	0.992035	0.381099	0.00923877	0.00923877	0.00923877	0.00923877	0.866972
			Weighted Mode	1.0754	0.914244	0.262292	0.262292	0.262292	0.262292	NA
			Simple Mode	0.872667	0.909491	0.356236	0.356236	0.356236	0.356236	NA
genus.Paraprevotella.id.962		13	MR Egger	-0.170517	0.936271	0.843229	0.134578	5.28343	0.858799	NA
			Weighted Median	-0.609027	0.341009	0.54388	0.27876	1.06115	0.0741061	NA
			Inverse Variance Weighted	-0.497786	0.248606	0.607875	0.373419	0.989536	0.0452513	0.866972
			Weighted Mode	-0.954677	0.532522	0.384937	0.135549	1.09315	0.098238	NA
			Simple Mode	-0.9715	0.492173	0.378515	0.144257	0.993182	0.0718661	NA
genus.Prevotella7.id.11182		11	MR Egger	-0.972634	1.23181	0.378086	0.0338103	4.22797	0.450066	NA
			Weighted Median	0.631837	0.295546	1.88106	1.05397	3.3572	0.0325278	NA
			Inverse Variance Weighted	0.485878	0.211484	1.6256	1.07398	2.46055	0.0215919	0.866972
			Weighted Mode	0.864076	0.503246	2.37281	0.884895	6.36261	0.116734	NA
			Simple Mode	0.864076	0.49965	2.37281	0.891153	6.31792	0.114433	NA
genus.Oscillospira.id.2064		8	MR Egger	0.301112	1.68546	1.35136	0.0496678	36.7678	0.864091	NA
			Weighted Median	0.868343	0.525329	2.38296	0.851035	6.67245	0.098341	NA
			Inverse Variance Weighted	0.879807	0.398347	2.41044	1.10412	5.2623	0.0271993	0.866972
			Weighted Mode	1.0096	0.781322	2.74451	0.593458	12.6923	0.237317	NA
			Simple Mode	1.03085	0.714669	2.80346	0.690806	11.3771	0.192391	NA
genus.Olsenella.id.822		11	MR Egger	-0.424981	0.692952	0.653782	0.168105	2.54264	0.554864	NA
			Weighted Median	0.505468	0.294682	1.65776	0.93043	2.95366	0.0862899	NA
			Inverse Variance Weighted	0.453641	0.206456	1.57403	1.05021	2.35914	0.0280009	0.866972
			Weighted Mode	0.780947	0.413281	2.18354	0.971335	4.90854	0.088116	NA
			Simple Mode	0.888728	0.515986	2.43203	0.884613	6.6863	0.115727	NA
genus.LachnospiraceaeUCG001.id.11321		13	MR Egger	-0.0760282	1.3938	0.92679	0.0603326	14.2367	0.957477	NA
			Weighted Median	0.60468	0.423041	1.83067	0.798931	4.19478	0.1529	NA
			Inverse Variance Weighted	0.613514	0.301303	1.84691	1.02322	3.33365	0.0417304	0.866972
			Weighted Mode	0.631413	0.802942	1.88027	0.389709	9.07188	0.4469	NA
			Simple Mode	0.458801	0.852411	1.58218	0.297624	8.41088	0.600253	NA
phylum.Euryarchaeota.id.55	Small Intestinal NENs	12	MR Egger	-1.30956	1.13339	0.26994	0.0292756	2.48902	0.274774	NA
			Weighted Median	-0.772825	0.302133	0.461707	0.255379	0.834732	0.0105307	NA
			Inverse Variance Weighted	-0.619636	0.210235	0.53814	0.356402	0.812552	0.00320508	0.0288457
			Weighted Mode	-0.930494	0.4765	0.394359	0.154984	1.00345	0.076755	NA
			Simple Mode	-0.993058	0.470451	0.370442	0.147321	0.931486	0.0584892	NA
phylum.Lentisphaerae.id.2238		9	MR Egger	-0.116163	1.37205	0.89033	0.0604838	13.1058	0.934899	NA
			Weighted Median	-0.228557	0.383359	0.795681	0.375333	1.68679	0.551044	NA
			Inverse Variance Weighted	-0.601879	0.270587	0.547781	0.322314	0.93097	0.0261253	0.235127
			Weighted Mode	-0.208025	0.624872	0.812187	0.238646	2.76413	0.74776	NA
			Simple Mode	-0.208025	0.603674	0.812187	0.24877	2.65163	0.739281	NA
class.Lentisphaeria.id.2250		8	MR Egger	-0.217555	1.46023	0.804484	0.0459771	14.0764	0.886446	NA
			Weighted Median	-0.312013	0.442534	0.731972	0.307469	1.74256	0.480774	NA
			Inverse Variance Weighted	-0.660501	0.288761	0.516592	0.293326	0.9098	0.0221744	0.354791
			Weighted Mode	-0.276191	0.640682	0.758668	0.216119	2.66325	0.679367	NA
			Simple Mode	-0.303545	0.75923	0.738197	0.166687	3.2692	0.701218	NA
class.Gammaproteobacteria.id.3303		7	MR Egger	0.528716	1.86379	1.69675	0.0439673	65.4798	0.788028	NA
			Weighted Median	0.876829	0.772041	2.40327	0.52921	10.9138	0.25607	NA
			Inverse Variance Weighted	1.14002	0.579178	3.12682	1.00484	9.7299	0.0490296	0.784473
			Weighted Mode	0.589316	1.03373	1.80276	0.237688	13.6731	0.589313	NA
			Simple Mode	0.723439	1.16795	2.06151	0.208933	20.3406	0.558418	NA
order.Victivallales.id.2254		8	MR Egger	-0.217555	1.46023	0.804484	0.0459771	14.0764	0.886446	NA
			Weighted Median	-0.312013	0.442534	0.731972	0.307469	1.74256	0.480774	NA
			Inverse Variance Weighted	-0.660501	0.288761	0.516592	0.293326	0.9098	0.0221744	0.443489
			Weighted Mode	-0.276191	0.640682	0.758668	0.216119	2.66325	0.679367	NA
			Simple Mode	-0.303545	0.75923	0.738197	0.166687	3.2692	0.701218	NA
family.Streptococcaceae.id.1850		14	MR Egger	0.555581	1.65145	1.74295	0.0684769	44.3637	0.742364	NA
			Weighted Median	0.918985	0.561639	2.50675	0.833746	7.5368	0.101786	NA
			Inverse Variance Weighted	0.877213	0.408197	2.40419	1.0802	5.35098	0.0316349	0.741662
			Weighted Mode	0.907652	0.83405	2.4785	0.483315	12.71	0.29625	NA
			Simple Mode	0.819271	0.836839	2.26884	0.440021	11.6987	0.345445	NA
genus.Anaerofilum.id.2053		10	MR Egger	-1.36638	1.41764	0.255028	0.0158442	4.10491	0.363349	NA
			Weighted Median	-0.863001	0.379782	0.421894	0.200413	0.888139	0.023065	NA
			Inverse Variance Weighted	-0.906272	0.264953	0.404028	0.240369	0.679116	0.000625068	0.0743831
			Weighted Mode	-0.686694	0.580815	0.503237	0.161203	1.57099	0.267382	NA
			Simple Mode	-0.715434	0.608418	0.48898	0.148387	1.61134	0.269805	NA
genus..Clostridiuminnocuumgroup.id.14397		8	MR Egger	0.421033	1.31148	1.52354	0.116545	19.9164	0.759071	NA
			Weighted Median	0.56159	0.351509	1.75346	0.880409	3.49226	0.110121	NA
			Inverse Variance Weighted	0.713882	0.261123	2.0419	1.22395	3.40649	0.00625905	0.741662
			Weighted Mode	0.516867	0.43797	1.67677	0.710664	3.95622	0.276489	NA
			Simple Mode	0.522679	0.489799	1.68654	0.645761	4.40476	0.321328	NA
genus.Oscillibacter.id.2063		13	MR Egger	1.62431	1.16096	5.0749	0.521436	49.3918	0.18934	NA
			Weighted Median	0.831639	0.417198	2.29708	1.01403	5.20358	0.0462184	NA
			Inverse Variance Weighted	0.704164	0.302993	2.02216	1.11661	3.66208	0.0201241	0.741662
			Weighted Mode	1.32815	0.69014	3.77405	0.975774	14.5971	0.078331	NA
			Simple Mode	1.33948	0.707367	3.81704	0.954122	15.2704	0.0826327	NA
genus.CandidatusSoleaferrea.id.11350		9	MR Egger	2.66022	3.15923	14.2994	0.0292501	6990.55	0.42759	NA
			Weighted Median	0.359702	0.40255	1.4329	0.650967	3.15409	0.371558	NA
			Inverse Variance Weighted	0.675754	0.309917	1.96551	1.07071	3.60813	0.029225	0.741662
			Weighted Mode	0.197902	0.685483	1.21884	0.318019	4.67135	0.780147	NA
			Simple Mode	0.216157	0.647988	1.2413	0.348576	4.42033	0.747271	NA
genus.Streptococcus.id.1853		15	MR Egger	2.65702	1.44514	14.2538	0.839081	242.135	0.0889241	NA
			Weighted Median	1.02866	0.55179	2.79731	0.948521	8.24961	0.0622911	NA
			Inverse Variance Weighted	0.821248	0.396203	2.27334	1.0457	4.94218	0.0381913	0.741662
			Weighted Mode	1.10862	0.786774	3.03017	0.648263	14.1639	0.180638	NA
			Simple Mode	1.08969	0.905408	2.97334	0.504134	17.5365	0.248727	NA
class.Betaproteobacteria.id.2867	Gastric NENs	10	MR Egger	-0.201308	2.53209	0.817661	0.00571763	116.931	0.938585	NA
			Weighted Median	2.13464	1.05415	8.45396	1.07089	66.7382	0.04287	NA
			Inverse Variance Weighted	1.96913	0.795462	7.16443	1.50685	34.0638	0.0133068	0.212909
			Weighted Mode	2.02113	1.68576	7.54687	0.277218	205.453	0.261163	NA
			Simple Mode	2.06491	1.48089	7.88461	0.432735	143.661	0.196665	NA
class.Negativicutes.id.2164		12	MR Egger	-4.43701	2.56041	0.0118313	7.82648e-05	1.78853	0.113776	NA
			Weighted Median	-1.36591	0.990687	0.255148	0.0366018	1.77862	0.167972	NA
			Inverse Variance Weighted	-1.5524	0.748898	0.211739	0.0487895	0.918915	0.0381802	0.610883
			Weighted Mode	-1.65775	1.65997	0.190568	0.00736294	4.93227	0.339421	NA
			Simple Mode	-1.62507	1.71227	0.196897	0.00686633	5.64618	0.362968	NA
order.Burkholderiales.id.2874		10	MR Egger	-0.387045	2.48994	0.679061	0.00515737	89.4105	0.880322	NA
			Weighted Median	1.62396	1.00341	5.07315	0.70984	36.2573	0.105566	NA
			Inverse Variance Weighted	1.91573	0.78506	6.79192	1.45793	31.6409	0.0146775	0.293551
			Weighted Mode	1.64286	1.63572	5.16996	0.209474	127.598	0.34144	NA
			Simple Mode	1.7446	1.56668	5.7236	0.265513	123.382	0.294321	NA
order.Selenomonadales.id.2165		12	MR Egger	-4.43701	2.56041	0.0118313	7.82648e-05	1.78853	0.113776	NA
			Weighted Median	-1.36591	0.990687	0.255148	0.0366018	1.77862	0.167972	NA
			Inverse Variance Weighted	-1.5524	0.748898	0.211739	0.0487895	0.918915	0.0381802	0.551778
			Weighted Mode	-1.65775	1.65997	0.190568	0.00736294	4.93227	0.339421	NA
			Simple Mode	-1.62507	1.71227	0.196897	0.00686633	5.64618	0.362968	NA
family.ClostridialesvadinBB60group.id.11286		15	MR Egger	-1.77625	1.37901	0.169272	0.0113436	2.52592	0.22018	NA
			Weighted Median	-1.19907	0.715821	0.301476	0.0741197	1.22623	0.093916	NA
			Inverse Variance Weighted	-1.20636	0.502213	0.299285	0.111839	0.8009	0.0163021	0.521667
			Weighted Mode	-1.86495	1.09128	0.154905	0.0182452	1.31516	0.109523	NA
			Simple Mode	-2.37839	1.27533	0.0926998	0.0076119	1.12892	0.0832914	NA
family.FamilyXIII.id.1957		10	MR Egger	3.1001	3.18735	22.2002	0.0429759	11468	0.359226	NA
			Weighted Median	2.41152	1.05813	11.1509	1.40154	88.7179	0.0226655	NA
			Inverse Variance Weighted	1.48209	0.746396	4.40213	1.01934	19.0111	0.0470711	0.551778
			Weighted Mode	2.65547	1.43184	14.2317	0.859914	235.538	0.0966416	NA
			Simple Mode	2.69434	1.75223	14.7957	0.477095	458.847	0.158511	NA
family.Bacteroidaceae.id.917		9	MR Egger	-5.88655	4.31608	0.00277655	5.88285e-07	13.1046	0.214842	NA
			Weighted Median	-1.47355	1.11397	0.22911	0.0258114	2.03366	0.185906	NA
			Inverse Variance Weighted	-1.67774	0.834623	0.186796	0.0363849	0.958986	0.0444125	0.551778
			Weighted Mode	-1.05114	1.63181	0.349538	0.0142715	8.56091	0.5375	NA
			Simple Mode	-1.02344	1.63988	0.359356	0.014442	8.94171	0.549943	NA
genus.Intestinimonas.id.2062		16	MR Egger	-3.66409	1.51133	0.0256276	0.00132507	0.49565	0.0294571	NA
			Weighted Median	-0.814339	0.761073	0.442932	0.0996548	1.96868	0.284625	NA
			Inverse Variance Weighted	-1.32684	0.490302	0.265314	0.101486	0.693607	0.00680638	0.551778
			Weighted Mode	-0.149098	1.65631	0.861485	0.0335251	22.1373	0.929464	NA
			Simple Mode	-0.337708	1.49412	0.713404	0.038152	13.3399	0.824233	NA
genus.Gordonibacter.id.821		11	MR Egger	-0.88493	1.62908	0.412743	0.0169424	10.0551	0.600181	NA
			Weighted Median	0.829633	0.502433	2.29248	0.856299	6.1374	0.0986915	NA
			Inverse Variance Weighted	0.958741	0.354592	2.60841	1.30179	5.2265	0.0068555	0.551778
			Weighted Mode	1.06779	0.857216	2.90895	0.542074	15.6104	0.241288	NA
			Simple Mode	1.25486	0.87647	3.50735	0.629379	19.5454	0.182728	NA
genus..Eubacteriumventriosumgroup.id.11341		15	MR Egger	-3.53864	2.78131	0.0290527	0.000124648	6.77155	0.225556	NA
			Weighted Median	-1.57504	0.888264	0.206998	0.0362962	1.18052	0.0762003	NA
			Inverse Variance Weighted	-1.46348	0.621429	0.23143	0.0684617	0.782331	0.0185217	0.551778
			Weighted Mode	-1.7631	1.57699	0.171512	0.00779709	3.77274	0.282379	NA
			Simple Mode	-1.71537	1.60924	0.179898	0.00767744	4.21536	0.304484	NA
genus.Erysipelatoclostridium.id.11381		15	MR Egger	0.631429	2.36458	1.8803	0.0182582	193.639	0.79363	NA
			Weighted Median	0.933765	0.7593	2.54407	0.57438	11.2683	0.218783	NA
			Inverse Variance Weighted	1.10015	0.479708	3.0046	1.17341	7.69348	0.0218271	0.551778
			Weighted Mode	1.35495	1.57385	3.87657	0.177321	84.7495	0.403789	NA
			Simple Mode	1.68867	1.57283	5.41228	0.24806	118.087	0.301138	NA
genus.Actinomyces.id.423		7	MR Egger	0.142192	1.47482	1.1528	0.0640261	20.7563	0.926938	NA
			Weighted Median	-1.01158	0.794994	0.363645	0.0765534	1.72739	0.203219	NA
			Inverse Variance Weighted	-1.35209	0.605444	0.258699	0.0789642	0.847538	0.0255344	0.551778
			Weighted Mode	-0.695693	0.939533	0.498729	0.0790892	3.14493	0.486971	NA
			Simple Mode	-1.16385	1.14405	0.312281	0.0331673	2.94024	0.348261	NA
genus.LachnospiraceaeFCS020group.id.11314		12	MR Egger	-3.28216	1.66325	0.0375469	0.00144142	0.978045	0.0767165	NA
			Weighted Median	-0.879055	0.848038	0.415175	0.0787711	2.18825	0.299934	NA
			Inverse Variance Weighted	-1.36425	0.627747	0.255572	0.0746731	0.874705	0.0297612	0.551778
			Weighted Mode	-0.156104	1.39324	0.85547	0.055751	13.1267	0.912807	NA
			Simple Mode	-0.135871	1.40832	0.872956	0.0552335	13.7969	0.924877	NA
genus.Phascolarctobacterium.id.2168		9	MR Egger	0.453388	3.23353	1.57364	0.00278269	889.905	0.89244	NA
			Weighted Median	-1.34797	0.930877	0.259768	0.0418994	1.61051	0.1476	NA
			Inverse Variance Weighted	-1.39856	0.693004	0.246951	0.0634913	0.960524	0.043579	0.551778
			Weighted Mode	-1.56168	1.34935	0.209784	0.0149	2.95364	0.28051	NA
			Simple Mode	-1.60638	1.47348	0.200612	0.0111714	3.60253	0.307372	NA
genus.Bacteroides.id.918		9	MR Egger	-5.88655	4.31608	0.00277655	5.88285e-07	13.1046	0.214842	NA
			Weighted Median	-1.47355	1.11397	0.22911	0.0258114	2.03366	0.185906	NA
			Inverse Variance Weighted	-1.67774	0.834623	0.186796	0.0363849	0.958986	0.0444125	0.551778
			Weighted Mode	-1.05114	1.63181	0.349538	0.0142715	8.56091	0.5375	NA
			Simple Mode	-1.02344	1.63988	0.359356	0.014442	8.94171	0.549943	NA
genus.FamilyXIIIUCG001.id.11294		8	MR Egger	5.48029	2.13519	239.917	3.65213	15760.7	0.0425264	NA
			Weighted Median	1.86996	1.00608	6.48806	0.903071	46.6131	0.0630751	NA
			Inverse Variance Weighted	2.48966	0.705692	12.0571	3.02375	48.0775	0.000418772	0.0498338
			Weighted Mode	2.18818	1.49825	8.91893	0.473126	168.131	0.187535	NA
			Simple Mode	1.81465	1.63875	6.13895	0.247265	152.414	0.304741	NA

## Sheet: Table S3
The result of sensitivity analysis for casual effect of gut microbiota on four types of GEP-NENs
Exposure(gut microbiota)	Outcome(GEP-NENs)	Heterogeneity		Horizontal Pleiotropy					Directivity
		Cochran’s Q test		MR-Egger intercept test			MR-PRESSO global test		MR Steiger test
		Q_IVW	Q_pval_IVW	intercept	SE	pval	outliers	pval	correct_causal_direction	pval
class.Negativicutes.id.2164	Pancreatic NENs	16.7928	0.114154	-0.296178	0.18363	0.13784	NA	0.136	TRUE	4.21653e-51
order.Selenomonadales.id.2165		16.7928	0.114154	-0.296178	0.18363	0.13784	NA	0.136	TRUE	4.21653e-51
family.BacteroidalesS24.7group.id.11173		2.00326	0.95966	0.137058	0.216042	0.549225	NA	0.966	TRUE	2.22915e-40
family.Peptococcaceae.id.2024		11.8235	0.159255	0.0706697	0.19318	0.725303	NA	0.195	TRUE	9.01204e-48
genus.CandidatusSoleaferrea.id.11350		7.65812	0.467558	0.0066407	0.485979	0.989479	NA	0.483	TRUE	1.12871e-39
genus.Eubacteriumoxidoreducensgroup.id.11339		1.86979	0.759692	0.0224099	0.243924	0.93259	NA	0.77	TRUE	1.63418e-24
genus.Prevotella9.id.11183		12.623	0.556403	-0.296893	0.127675	0.0368788	NA	0.546	TRUE	1.17388e-68
genus.Desulfovibrio.id.3173		5.90796	0.749094	0.07452	0.168857	0.670666	NA	0.786	TRUE	1.80805e-47
family.Acidaminococcaceae.id.2166	Colorectal NENs	2.08319	0.911891	0.00124511	0.126408	0.992522	NA	0.934	TRUE	3.16e-32
family.Porphyromonadaceae.id.943		4.02864	0.85453	0.00823404	0.141176	0.95512	NA	0.862	TRUE	3.3e-36
genus.RuminococcaceaeNK4A214group.id.11358		7.54609	0.819521	0.0332519	0.0916856	0.723721	NA	0.845	TRUE	3.7e-56
genus.Paraprevotella.id.962		8.91399	0.710258	-0.0360873	0.0995346	0.723803	NA	0.727	TRUE	5.05e-64
genus.Prevotella7.id.11182		10.0175	0.438962	0.206515	0.171826	0.260079	NA	0.473	TRUE	3.24e-51
genus.Oscillospira.id.2064		3.72478	0.810875	0.0572596	0.162045	0.735906	NA	0.841	TRUE	2.4e-35
genus.Olsenella.id.822		11.0735	0.351817	0.124225	0.0933957	0.216206	NA	0.397	TRUE	6.56e-52
genus.LachnospiraceaeUCG001.id.11321		12.9276	0.374328	0.0645924	0.127012	0.621111	NA	0.38	TRUE	3.46e-59
phylum.Euryarchaeota.id.55	Small Intetinal NENs	15.5985	0.156704	0.0998211	0.159693	0.545917	NA	0.197	TRUE	3.70172e-56
phylum.Lentisphaerae.id.2238		12.6047	0.126192	-0.0728629	0.198626	0.72458	NA	0.155	TRUE	3.32507e-43
class.Lentisphaeria.id.2250		12.2741	0.0918965	-0.0658128	0.20825	0.762686	NA	0.123	TRUE	4.94653e-38
class.Gammaproteobacteria.id.3303		3.53226	0.739673	0.0474356	0.137466	0.744083	NA	0.751	TRUE	2.096e-32
order.Victivallales.id.2254		12.2741	0.0918965	-0.0658128	0.20825	0.762686	NA	0.123	TRUE	4.94653e-38
family.Streptococcaceae.id.1850		8.97692	0.774684	0.0252973	0.125861	0.84407	NA	0.81	TRUE	7.86168e-62
genus.Anaerofilum.id.2053		7.26439	0.609614	0.051744	0.156618	0.749596	NA	0.675	TRUE	2.37716e-48
genus..Clostridiuminnocuumgroup.id.14397		3.5911	0.825484	0.0403924	0.17727	0.827323	NA	0.862	TRUE	2.33142e-36
genus.Oscillibacter.id.2063		8.64185	0.733178	-0.0890612	0.108475	0.429066	NA	0.765	TRUE	2.38534e-61
genus.CandidatusSoleaferrea.id.11350		5.11103	0.745646	-0.186052	0.294763	0.547963	NA	0.759	TRUE	6.27973e-40
genus.Streptococcus.id.1853		11.3551	0.657941	-0.145247	0.109958	0.209307	NA	0.703	TRUE	5.50384e-67
class.Betaproteobacteria.id.2867	Gastric NENs	2.61258	0.977701	0.156343	0.173159	0.392961	NA	0.984	TRUE	7.79286e-44
class.Negativicutes.id.2164		10.3029	0.503367	0.190801	0.161951	0.266015	NA	0.538	TRUE	1.56159e-52
order.Burkholderiales.id.2874		2.96136	0.965807	0.168585	0.17299	0.358331	NA	0.972	TRUE	9.17571e-45
order.Selenomonadales.id.2165		10.3029	0.503367	0.190801	0.161951	0.266015	NA	0.538	TRUE	1.56159e-52
family.ClostridialesvadinBB60group.id.11286		10.499	0.724867	0.0556754	0.12547	0.664531	NA	0.75	TRUE	5.22091e-73
family.FamilyXIII.id.1957		14.6516	0.10096	-0.120339	0.225271	0.607727	NA	0.131	TRUE	8.83441e-45
family.Bacteroidaceae.id.917		6.04322	0.642391	0.278658	0.280366	0.353375	NA	0.66	TRUE	1.19639e-39
genus.Intestinimonas.id.2062		24.6172	0.0553262	0.229771	0.13666	0.114862	NA	0.056	TRUE	9.3737e-84
genus.Gordonibacter.id.821		11.72	0.304236	0.283722	0.243884	0.274603	NA	0.346	TRUE	1.46892e-50
genus..Eubacteriumventriosumgroup.id.11341		12.709	0.549556	0.159034	0.207762	0.45767	NA	0.55	TRUE	1.19969e-63
genus.Erysipelatoclostridium.id.11381		22.1639	0.075309	0.0393232	0.191314	0.840332	NA	0.076	TRUE	7.58195e-67
genus.Actinomyces.id.423		3.25099	0.776749	-0.185581	0.167019	0.317063	NA	0.788	TRUE	1.35517e-33
genus.LachnospiraceaeFCS020group.id.11314		6.53532	0.83537	0.153233	0.123058	0.241444	NA	0.833	TRUE	2.10221e-62
genus.Phascolarctobacterium.id.2168		5.63431	0.688118	-0.16062	0.273928	0.576046	NA	0.704	TRUE	1.43501e-40
genus.Bacteroides.id.918		6.04322	0.642391	0.278658	0.280366	0.353375	NA	0.66	TRUE	1.19639e-39
genus.FamilyXIIIUCG001.id.11294		10.2674	0.173921	-0.285547	0.189541	0.182651	NA	0.215	TRUE	6.01516e-36

## Sheet: Table S4
Instrumental variables(SNPs) used in MR analysis of the association between GEP-NENs and gut microbiota
exposure	outcome	SNP	effect_allele.exposure	other_allele.exposure	effect_allele.outcome	other_allele.outcome	beta.exposure	beta.outcome	eaf.exposure	eaf.outcome	remove	palindromic	ambiguous	chr.outcome	pos.outcome	se.outcome	pval.outcome	samplesize.outcome	mr_keep.outcome	chr.exposure	pos.exposure	pval.exposure	se.exposure	samplesize.exposure	mr_keep.exposure	mr_keep	eaf2	MAF	R2	F
Pancreatic NEN	family.Streptococcaceae.id.1850	rs58647744	A	G	A	G	0.722581	-0.0347375	0.0935015	NA	FALSE	FALSE	FALSE	21	17818238	0.0179324	0.067056	16516	TRUE	21	16445918	6.40605e-06	0.160128	314322	TRUE	TRUE	0.906498	0.0935015	6.47792e-05	20.3627
Pancreatic NEN	family.Streptococcaceae.id.1850	rs9576118	T	C	T	C	0.53609	-0.0137707	0.268519	NA	FALSE	FALSE	FALSE	13	37386549	0.0118233	0.257703	16088	TRUE	13	36812412	6.49905e-06	0.118881	314322	TRUE	TRUE	0.731481	0.268519	6.46916e-05	20.3352
Pancreatic NEN	genus..Eubacteriumeligensgroup.id.14372	rs58647744	A	G	A	G	0.722581	0.0296153	0.0935015	NA	FALSE	FALSE	FALSE	21	17818238	0.0189935	0.120144	14684	TRUE	21	16445918	6.40605e-06	0.160128	314322	TRUE	TRUE	0.906498	0.0935015	6.47792e-05	20.3627
Pancreatic NEN	genus..Eubacteriumeligensgroup.id.14372	rs9576118	T	C	T	C	0.53609	0.0167853	0.268519	NA	FALSE	FALSE	FALSE	13	37386549	0.0125962	0.178212	14235	TRUE	13	36812412	6.49905e-06	0.118881	314322	TRUE	TRUE	0.731481	0.268519	6.46916e-05	20.3352
Pancreatic NEN	genus.ErysipelotrichaceaeUCG003.id.11384	rs58647744	A	G	A	G	0.722581	-0.0323481	0.0935015	NA	FALSE	FALSE	FALSE	21	17818238	0.01899	0.107517	14848	TRUE	21	16445918	6.40605e-06	0.160128	314322	TRUE	TRUE	0.906498	0.0935015	6.47792e-05	20.3627
Pancreatic NEN	genus.ErysipelotrichaceaeUCG003.id.11384	rs9576118	T	C	T	C	0.53609	-0.0197035	0.268519	NA	FALSE	FALSE	FALSE	13	37386549	0.0124665	0.109656	14494	TRUE	13	36812412	6.49905e-06	0.118881	314322	TRUE	TRUE	0.731481	0.268519	6.46916e-05	20.3352
Pancreatic NEN	genus.Howardella.id.2000	rs58647744	A	G	A	G	0.722581	-0.0927469	0.0935015	NA	FALSE	FALSE	FALSE	21	17818238	0.0369483	0.0171092	3776	TRUE	21	16445918	6.40605e-06	0.160128	314322	TRUE	TRUE	0.906498	0.0935015	6.47792e-05	20.3627
Pancreatic NEN	genus.Howardella.id.2000	rs9576118	T	C	T	C	0.53609	-0.0301914	0.268519	NA	FALSE	FALSE	FALSE	13	37386549	0.024987	0.22723	3623	TRUE	13	36812412	6.49905e-06	0.118881	314322	TRUE	TRUE	0.731481	0.268519	6.46916e-05	20.3352
Pancreatic NEN	genus.Lachnospira.id.2004	rs58647744	A	G	A	G	0.722581	0.043359	0.0935015	NA	FALSE	FALSE	FALSE	21	17818238	0.0179132	0.0225903	16404	TRUE	21	16445918	6.40605e-06	0.160128	314322	TRUE	TRUE	0.906498	0.0935015	6.47792e-05	20.3627
Pancreatic NEN	genus.Lachnospira.id.2004	rs9576118	T	C	T	C	0.53609	0.0290051	0.268519	NA	FALSE	FALSE	FALSE	13	37386549	0.0119011	0.019058	15947	TRUE	13	36812412	6.49905e-06	0.118881	314322	TRUE	TRUE	0.731481	0.268519	6.46916e-05	20.3352
Pancreatic NEN	genus.Streptococcus.id.1853	rs58647744	A	G	A	G	0.722581	-0.0317597	0.0935015	NA	FALSE	FALSE	FALSE	21	17818238	0.0180702	0.101268	16277	TRUE	21	16445918	6.40605e-06	0.160128	314322	TRUE	TRUE	0.906498	0.0935015	6.47792e-05	20.3627
Pancreatic NEN	genus.Streptococcus.id.1853	rs9576118	T	C	T	C	0.53609	-0.0151319	0.268519	NA	FALSE	FALSE	FALSE	13	37386549	0.0119025	0.215481	15864	TRUE	13	36812412	6.49905e-06	0.118881	314322	TRUE	TRUE	0.731481	0.268519	6.46916e-05	20.3352
Pancreatic NEN	genus.Terrisporobacter.id.11348	rs58647744	A	G	A	G	0.722581	0.0388525	0.0935015	NA	FALSE	FALSE	FALSE	21	17818238	0.0293799	0.172433	6636	TRUE	21	16445918	6.40605e-06	0.160128	314322	TRUE	TRUE	0.906498	0.0935015	6.47792e-05	20.3627
Pancreatic NEN	genus.Terrisporobacter.id.11348	rs9576118	T	C	T	C	0.53609	0.0409812	0.268519	NA	FALSE	FALSE	FALSE	13	37386549	0.0188678	0.031396	6232	TRUE	13	36812412	6.49905e-06	0.118881	314322	TRUE	TRUE	0.731481	0.268519	6.46916e-05	20.3352
Pancreatic NEN	genus.Turicibacter.id.2162	rs58647744	A	G	A	G	0.722581	0.0455889	0.0935015	NA	FALSE	FALSE	FALSE	21	17818238	0.024636	0.0570671	8928	TRUE	21	16445918	6.40605e-06	0.160128	314322	TRUE	TRUE	0.906498	0.0935015	6.47792e-05	20.3627
Pancreatic NEN	genus.Turicibacter.id.2162	rs9576118	T	C	T	C	0.53609	0.0241541	0.268519	NA	FALSE	FALSE	FALSE	13	37386549	0.0160077	0.131879	8699	TRUE	13	36812412	6.49905e-06	0.118881	314322	TRUE	TRUE	0.731481	0.268519	6.46916e-05	20.3352
Colorectal NEN	class.Gammaproteobacteria.id.3303	rs10828236	A	C	A	C	0.358835	0.0276713	0.245342	NA	FALSE	FALSE	FALSE	10	21631266	0.0134789	0.0293482	16016	TRUE	10	21342337	7.13921e-06	0.0799276	314544	TRUE	TRUE	0.754658	0.245342	6.40747e-05	20.1555
Colorectal NEN	class.Gammaproteobacteria.id.3303	rs114246599	T	C	T	C	0.828805	0.025388	0.0281736	NA	FALSE	FALSE	FALSE	2	1722140	0.0265434	0.391929	12721	TRUE	2	1718368	1.56758e-06	0.172581	314544	TRUE	TRUE	0.971826	0.0281736	7.33171e-05	23.063
Colorectal NEN	class.Gammaproteobacteria.id.3303	rs148537355	G	A	G	A	0.586752	-0.0223526	0.067581	NA	FALSE	FALSE	FALSE	14	87877691	0.0242566	0.411405	12475	TRUE	14	87411347	2.26428e-06	0.124094	314544	TRUE	TRUE	0.932419	0.067581	7.10715e-05	22.3566
Colorectal NEN	class.Gammaproteobacteria.id.3303	rs17166655	T	C	T	C	-0.464733	0.00453363	0.178781	NA	FALSE	FALSE	FALSE	7	13086461	0.0149937	0.765021	16021	TRUE	7	13046836	9.24038e-06	0.104806	314544	TRUE	TRUE	0.821219	0.178781	6.25066e-05	19.6622
Colorectal NEN	class.Gammaproteobacteria.id.3303	rs1954549	G	T	G	T	-0.582484	0.00587455	0.936437	NA	FALSE	FALSE	FALSE	14	57601372	0.0196469	0.933172	15897	TRUE	14	57134654	4.73206e-06	0.127282	314544	TRUE	TRUE	0.063563	0.063563	6.65769e-05	20.9426
Colorectal NEN	class.Gammaproteobacteria.id.3303	rs2366100	A	G	A	G	1.77337	0.0184323	0.97564	NA	FALSE	FALSE	FALSE	14	78953915	0.0384743	0.895815	3089	TRUE	14	78487572	6.96819e-06	0.39455	314544	TRUE	TRUE	0.02436	0.02436	6.42222e-05	20.2019
Colorectal NEN	class.Gammaproteobacteria.id.3303	rs6134626	C	T	C	T	-0.355955	-0.00974497	0.385386	NA	FALSE	FALSE	FALSE	20	12656167	0.011515	0.396737	15938	TRUE	20	12675520	3.57158e-06	0.0767993	314544	TRUE	TRUE	0.614614	0.385386	6.82912e-05	21.4819
Colorectal NEN	class.Gammaproteobacteria.id.3303	rs61966043	A	G	A	G	-0.790092	-0.0489456	0.0799823	NA	FALSE	FALSE	FALSE	13	103490852	0.0279757	0.0590356	10836	TRUE	13	102838502	1.40456e-06	0.163772	314544	TRUE	TRUE	0.920018	0.0799823	7.39882e-05	23.2741
Colorectal NEN	class.Gammaproteobacteria.id.3303	rs9598610	T	C	T	C	-0.5423	-0.0289265	0.142839	NA	FALSE	FALSE	FALSE	13	64160461	0.0144753	0.0375589	16025	TRUE	13	63586328	4.98597e-06	0.118785	314544	TRUE	TRUE	0.857161	0.142839	6.62591e-05	20.8427
Colorectal NEN	genus.Holdemania.id.2157	rs10828236	A	C	A	C	0.358835	0.0513783	0.245342	NA	FALSE	FALSE	FALSE	10	21631266	0.0177706	0.00375932	9104	TRUE	10	21342337	7.13921e-06	0.0799276	314544	TRUE	TRUE	0.754658	0.245342	6.40747e-05	20.1555
Colorectal NEN	genus.Holdemania.id.2157	rs114246599	T	C	T	C	0.828805	-0.00466181	0.0281736	NA	FALSE	FALSE	FALSE	2	1722140	0.0342234	0.880858	7569	TRUE	2	1718368	1.56758e-06	0.172581	314544	TRUE	TRUE	0.971826	0.0281736	7.33171e-05	23.063
Colorectal NEN	genus.Holdemania.id.2157	rs148537355	G	A	G	A	0.586752	0.0128442	0.067581	NA	FALSE	FALSE	FALSE	14	87877691	0.0310697	0.767491	7502	TRUE	14	87411347	2.26428e-06	0.124094	314544	TRUE	TRUE	0.932419	0.067581	7.10715e-05	22.3566
Colorectal NEN	genus.Holdemania.id.2157	rs17166655	T	C	T	C	-0.464733	-0.0267867	0.178781	NA	FALSE	FALSE	FALSE	7	13086461	0.0200844	0.164307	9107	TRUE	7	13046836	9.24038e-06	0.104806	314544	TRUE	TRUE	0.821219	0.178781	6.25066e-05	19.6622
Colorectal NEN	genus.Holdemania.id.2157	rs1954549	G	T	G	T	-0.582484	-0.0266021	0.936437	NA	FALSE	FALSE	FALSE	14	57601372	0.0258316	0.320466	9081	TRUE	14	57134654	4.73206e-06	0.127282	314544	TRUE	TRUE	0.063563	0.063563	6.65769e-05	20.9426
Colorectal NEN	genus.Holdemania.id.2157	rs6134626	C	T	C	T	-0.355955	-0.00452997	0.385386	NA	FALSE	FALSE	FALSE	20	12656167	0.0152726	0.766016	9057	TRUE	20	12675520	3.57158e-06	0.0767993	314544	TRUE	TRUE	0.614614	0.385386	6.82912e-05	21.4819
Colorectal NEN	genus.Holdemania.id.2157	rs61966043	A	G	A	G	-0.790092	-0.0692772	0.0799823	NA	FALSE	FALSE	FALSE	13	103490852	0.0352672	0.0607529	6591	TRUE	13	102838502	1.40456e-06	0.163772	314544	TRUE	TRUE	0.920018	0.0799823	7.39882e-05	23.2741
Colorectal NEN	genus.Holdemania.id.2157	rs9598610	T	C	T	C	-0.5423	-0.00493501	0.142839	NA	FALSE	FALSE	FALSE	13	64160461	0.0190379	0.801203	9109	TRUE	13	63586328	4.98597e-06	0.118785	314544	TRUE	TRUE	0.857161	0.142839	6.62591e-05	20.8427
Colorectal NEN	genus.RuminococcaceaeUCG014.id.11371	rs10828236	A	C	A	C	0.358835	-0.025316	0.245342	NA	FALSE	FALSE	FALSE	10	21631266	0.0141633	0.070432	14391	TRUE	10	21342337	7.13921e-06	0.0799276	314544	TRUE	TRUE	0.754658	0.245342	6.40747e-05	20.1555
Colorectal NEN	genus.RuminococcaceaeUCG014.id.11371	rs114246599	T	C	T	C	0.828805	0.0117337	0.0281736	NA	FALSE	FALSE	FALSE	2	1722140	0.0277523	0.658401	11702	TRUE	2	1718368	1.56758e-06	0.172581	314544	TRUE	TRUE	0.971826	0.0281736	7.33171e-05	23.063
Colorectal NEN	genus.RuminococcaceaeUCG014.id.11371	rs148537355	G	A	G	A	0.586752	-0.0179805	0.067581	NA	FALSE	FALSE	FALSE	14	87877691	0.0249247	0.451973	11764	TRUE	14	87411347	2.26428e-06	0.124094	314544	TRUE	TRUE	0.932419	0.067581	7.10715e-05	22.3566
Colorectal NEN	genus.RuminococcaceaeUCG014.id.11371	rs17166655	T	C	T	C	-0.464733	0.00195779	0.178781	NA	FALSE	FALSE	FALSE	7	13086461	0.0159447	0.751337	14398	TRUE	7	13046836	9.24038e-06	0.104806	314544	TRUE	TRUE	0.821219	0.178781	6.25066e-05	19.6622
Colorectal NEN	genus.RuminococcaceaeUCG014.id.11371	rs1954549	G	T	G	T	-0.582484	0.0335482	0.936437	NA	FALSE	FALSE	FALSE	14	57601372	0.0206074	0.0811101	14322	TRUE	14	57134654	4.73206e-06	0.127282	314544	TRUE	TRUE	0.063563	0.063563	6.65769e-05	20.9426
Colorectal NEN	genus.RuminococcaceaeUCG014.id.11371	rs6134626	C	T	C	T	-0.355955	0.0165401	0.385386	NA	FALSE	FALSE	FALSE	20	12656167	0.0121466	0.175581	14318	TRUE	20	12675520	3.57158e-06	0.0767993	314544	TRUE	TRUE	0.614614	0.385386	6.82912e-05	21.4819
Colorectal NEN	genus.RuminococcaceaeUCG014.id.11371	rs61966043	A	G	A	G	-0.790092	0.0292386	0.0799823	NA	FALSE	FALSE	FALSE	13	103490852	0.0290694	0.32483	10114	TRUE	13	102838502	1.40456e-06	0.163772	314544	TRUE	TRUE	0.920018	0.0799823	7.39882e-05	23.2741
Colorectal NEN	genus.RuminococcaceaeUCG014.id.11371	rs9598610	T	C	T	C	-0.5423	0.0212494	0.142839	NA	FALSE	FALSE	FALSE	13	64160461	0.0151708	0.147337	14403	TRUE	13	63586328	4.98597e-06	0.118785	314544	TRUE	TRUE	0.857161	0.142839	6.62591e-05	20.8427
Colorectal NEN	order.Bacillales.id.1674	rs10828236	A	C	A	C	0.358835	0.051869	0.245342	NA	FALSE	FALSE	FALSE	10	21631266	0.0298372	0.0630519	3234	TRUE	10	21342337	7.13921e-06	0.0799276	314544	TRUE	TRUE	0.754658	0.245342	6.40747e-05	20.1555
Colorectal NEN	order.Bacillales.id.1674	rs17166655	T	C	T	C	-0.464733	-0.0245444	0.178781	NA	FALSE	FALSE	FALSE	7	13086461	0.0337537	0.426643	3237	TRUE	7	13046836	9.24038e-06	0.104806	314544	TRUE	TRUE	0.821219	0.178781	6.25066e-05	19.6622
Colorectal NEN	order.Bacillales.id.1674	rs1954549	G	T	G	T	-0.582484	-0.0267895	0.936437	NA	FALSE	FALSE	FALSE	14	57601372	0.0434103	0.518039	3214	TRUE	14	57134654	4.73206e-06	0.127282	314544	TRUE	TRUE	0.063563	0.063563	6.65769e-05	20.9426
Colorectal NEN	order.Bacillales.id.1674	rs6134626	C	T	C	T	-0.355955	-0.0678748	0.385386	NA	FALSE	FALSE	FALSE	20	12656167	0.0256536	0.00862158	3200	TRUE	20	12675520	3.57158e-06	0.0767993	314544	TRUE	TRUE	0.614614	0.385386	6.82912e-05	21.4819
Colorectal NEN	order.Bacillales.id.1674	rs9598610	T	C	T	C	-0.5423	0.00274232	0.142839	NA	FALSE	FALSE	FALSE	13	64160461	0.0320828	0.995393	3239	TRUE	13	63586328	4.98597e-06	0.118785	314544	TRUE	TRUE	0.857161	0.142839	6.62591e-05	20.8427
Colorectal NEN	order.Bacteroidales.id.913	rs10828236	A	C	A	C	0.358835	-0.0301629	0.245342	NA	FALSE	FALSE	FALSE	10	21631266	0.0125851	0.0135994	18322	TRUE	10	21342337	7.13921e-06	0.0799276	314544	TRUE	TRUE	0.754658	0.245342	6.40747e-05	20.1555
Colorectal NEN	order.Bacteroidales.id.913	rs114246599	T	C	T	C	0.828805	-0.0223359	0.0281736	NA	FALSE	FALSE	FALSE	2	1722140	0.0246003	0.362708	14859	TRUE	2	1718368	1.56758e-06	0.172581	314544	TRUE	TRUE	0.971826	0.0281736	7.33171e-05	23.063
Colorectal NEN	order.Bacteroidales.id.913	rs148537355	G	A	G	A	0.586752	-0.0299904	0.067581	NA	FALSE	FALSE	FALSE	14	87877691	0.022622	0.200211	14331	TRUE	14	87411347	2.26428e-06	0.124094	314544	TRUE	TRUE	0.932419	0.067581	7.10715e-05	22.3566
Colorectal NEN	order.Bacteroidales.id.913	rs17166655	T	C	T	C	-0.464733	-0.00556701	0.178781	NA	FALSE	FALSE	FALSE	7	13086461	0.0140281	0.667692	18329	TRUE	7	13046836	9.24038e-06	0.104806	314544	TRUE	TRUE	0.821219	0.178781	6.25066e-05	19.6622
Colorectal NEN	order.Bacteroidales.id.913	rs1954549	G	T	G	T	-0.582484	0.0150613	0.936437	NA	FALSE	FALSE	FALSE	14	57601372	0.0183533	0.443771	18198	TRUE	14	57134654	4.73206e-06	0.127282	314544	TRUE	TRUE	0.063563	0.063563	6.65769e-05	20.9426
Colorectal NEN	order.Bacteroidales.id.913	rs2366100	A	G	A	G	1.77337	-0.0472855	0.97564	NA	FALSE	FALSE	FALSE	14	78953915	0.0374389	0.273762	3350	TRUE	14	78487572	6.96819e-06	0.39455	314544	TRUE	TRUE	0.02436	0.02436	6.42222e-05	20.2019
Colorectal NEN	order.Bacteroidales.id.913	rs6134626	C	T	C	T	-0.355955	0.0106523	0.385386	NA	FALSE	FALSE	FALSE	20	12656167	0.0107684	0.320896	18235	TRUE	20	12675520	3.57158e-06	0.0767993	314544	TRUE	TRUE	0.614614	0.385386	6.82912e-05	21.4819
Colorectal NEN	order.Bacteroidales.id.913	rs61966043	A	G	A	G	-0.790092	-0.0159444	0.0799823	NA	FALSE	FALSE	FALSE	13	103490852	0.0260053	0.479044	12663	TRUE	13	102838502	1.40456e-06	0.163772	314544	TRUE	TRUE	0.920018	0.0799823	7.39882e-05	23.2741
Colorectal NEN	order.Bacteroidales.id.913	rs9598610	T	C	T	C	-0.5423	-0.00189022	0.142839	NA	FALSE	FALSE	FALSE	13	64160461	0.0135064	0.769788	18334	TRUE	13	63586328	4.98597e-06	0.118785	314544	TRUE	TRUE	0.857161	0.142839	6.62591e-05	20.8427
Colorectal NEN	phylum.Bacteroidetes.id.905	rs10828236	A	C	A	C	0.358835	-0.0295205	0.245342	NA	FALSE	FALSE	FALSE	10	21631266	0.012585	0.0156566	18323	TRUE	10	21342337	7.13921e-06	0.0799276	314544	TRUE	TRUE	0.754658	0.245342	6.40747e-05	20.1555
Colorectal NEN	phylum.Bacteroidetes.id.905	rs114246599	T	C	T	C	0.828805	-0.0239502	0.0281736	NA	FALSE	FALSE	FALSE	2	1722140	0.0245999	0.331131	14860	TRUE	2	1718368	1.56758e-06	0.172581	314544	TRUE	TRUE	0.971826	0.0281736	7.33171e-05	23.063
Colorectal NEN	phylum.Bacteroidetes.id.905	rs148537355	G	A	G	A	0.586752	-0.0297735	0.067581	NA	FALSE	FALSE	FALSE	14	87877691	0.0226213	0.205331	14332	TRUE	14	87411347	2.26428e-06	0.124094	314544	TRUE	TRUE	0.932419	0.067581	7.10715e-05	22.3566
Colorectal NEN	phylum.Bacteroidetes.id.905	rs17166655	T	C	T	C	-0.464733	-0.00628005	0.178781	NA	FALSE	FALSE	FALSE	7	13086461	0.0140276	0.630177	18330	TRUE	7	13046836	9.24038e-06	0.104806	314544	TRUE	TRUE	0.821219	0.178781	6.25066e-05	19.6622
Colorectal NEN	phylum.Bacteroidetes.id.905	rs1954549	G	T	G	T	-0.582484	0.0157618	0.936437	NA	FALSE	FALSE	FALSE	14	57601372	0.0183531	0.422191	18199	TRUE	14	57134654	4.73206e-06	0.127282	314544	TRUE	TRUE	0.063563	0.063563	6.65769e-05	20.9426
Colorectal NEN	phylum.Bacteroidetes.id.905	rs2366100	A	G	A	G	1.77337	-0.0466595	0.97564	NA	FALSE	FALSE	FALSE	14	78953915	0.0374391	0.283044	3350	TRUE	14	78487572	6.96819e-06	0.39455	314544	TRUE	TRUE	0.02436	0.02436	6.42222e-05	20.2019
Colorectal NEN	phylum.Bacteroidetes.id.905	rs6134626	C	T	C	T	-0.355955	0.0110857	0.385386	NA	FALSE	FALSE	FALSE	20	12656167	0.010768	0.301162	18236	TRUE	20	12675520	3.57158e-06	0.0767993	314544	TRUE	TRUE	0.614614	0.385386	6.82912e-05	21.4819
Colorectal NEN	phylum.Bacteroidetes.id.905	rs61966043	A	G	A	G	-0.790092	-0.0172896	0.0799823	NA	FALSE	FALSE	FALSE	13	103490852	0.0260039	0.444767	12664	TRUE	13	102838502	1.40456e-06	0.163772	314544	TRUE	TRUE	0.920018	0.0799823	7.39882e-05	23.2741
Colorectal NEN	phylum.Bacteroidetes.id.905	rs9598610	T	C	T	C	-0.5423	-0.000368177	0.142839	NA	FALSE	FALSE	FALSE	13	64160461	0.0135061	0.852553	18335	TRUE	13	63586328	4.98597e-06	0.118785	314544	TRUE	TRUE	0.857161	0.142839	6.62591e-05	20.8427
Colorectal NEN	class.Bacteroidia.id.912	rs10828236	A	C	A	C	0.358835	-0.0301629	0.245342	NA	FALSE	FALSE	FALSE	10	21631266	0.0125851	0.0135994	18322	TRUE	10	21342337	7.13921e-06	0.0799276	314544	TRUE	TRUE	0.754658	0.245342	6.40747e-05	20.1555
Colorectal NEN	class.Bacteroidia.id.912	rs114246599	T	C	T	C	0.828805	-0.0223359	0.0281736	NA	FALSE	FALSE	FALSE	2	1722140	0.0246003	0.362708	14859	TRUE	2	1718368	1.56758e-06	0.172581	314544	TRUE	TRUE	0.971826	0.0281736	7.33171e-05	23.063
Colorectal NEN	class.Bacteroidia.id.912	rs148537355	G	A	G	A	0.586752	-0.0299904	0.067581	NA	FALSE	FALSE	FALSE	14	87877691	0.022622	0.200211	14331	TRUE	14	87411347	2.26428e-06	0.124094	314544	TRUE	TRUE	0.932419	0.067581	7.10715e-05	22.3566
Colorectal NEN	class.Bacteroidia.id.912	rs17166655	T	C	T	C	-0.464733	-0.00556701	0.178781	NA	FALSE	FALSE	FALSE	7	13086461	0.0140281	0.667692	18329	TRUE	7	13046836	9.24038e-06	0.104806	314544	TRUE	TRUE	0.821219	0.178781	6.25066e-05	19.6622
Colorectal NEN	class.Bacteroidia.id.912	rs1954549	G	T	G	T	-0.582484	0.0150613	0.936437	NA	FALSE	FALSE	FALSE	14	57601372	0.0183533	0.443771	18198	TRUE	14	57134654	4.73206e-06	0.127282	314544	TRUE	TRUE	0.063563	0.063563	6.65769e-05	20.9426
Colorectal NEN	class.Bacteroidia.id.912	rs2366100	A	G	A	G	1.77337	-0.0472855	0.97564	NA	FALSE	FALSE	FALSE	14	78953915	0.0374389	0.273762	3350	TRUE	14	78487572	6.96819e-06	0.39455	314544	TRUE	TRUE	0.02436	0.02436	6.42222e-05	20.2019
Colorectal NEN	class.Bacteroidia.id.912	rs6134626	C	T	C	T	-0.355955	0.0106523	0.385386	NA	FALSE	FALSE	FALSE	20	12656167	0.0107684	0.320896	18235	TRUE	20	12675520	3.57158e-06	0.0767993	314544	TRUE	TRUE	0.614614	0.385386	6.82912e-05	21.4819
Colorectal NEN	class.Bacteroidia.id.912	rs61966043	A	G	A	G	-0.790092	-0.0159444	0.0799823	NA	FALSE	FALSE	FALSE	13	103490852	0.0260053	0.479044	12663	TRUE	13	102838502	1.40456e-06	0.163772	314544	TRUE	TRUE	0.920018	0.0799823	7.39882e-05	23.2741
Colorectal NEN	class.Bacteroidia.id.912	rs9598610	T	C	T	C	-0.5423	-0.00189022	0.142839	NA	FALSE	FALSE	FALSE	13	64160461	0.0135064	0.769788	18334	TRUE	13	63586328	4.98597e-06	0.118785	314544	TRUE	TRUE	0.857161	0.142839	6.62591e-05	20.8427
Colorectal NEN	genus..Eubacteriumbrachygroup.id.11296	rs10828236	A	C	A	C	0.358835	0.0470603	0.245342	NA	FALSE	FALSE	FALSE	10	21631266	0.0268356	0.109144	3997	TRUE	10	21342337	7.13921e-06	0.0799276	314544	TRUE	TRUE	0.754658	0.245342	6.40747e-05	20.1555
Colorectal NEN	genus..Eubacteriumbrachygroup.id.11296	rs114246599	T	C	T	C	0.828805	0.0714479	0.0281736	NA	FALSE	FALSE	FALSE	2	1722140	0.052184	0.18593	3282	TRUE	2	1718368	1.56758e-06	0.172581	314544	TRUE	TRUE	0.971826	0.0281736	7.33171e-05	23.063
Colorectal NEN	genus..Eubacteriumbrachygroup.id.11296	rs148537355	G	A	G	A	0.586752	0.0765463	0.067581	NA	FALSE	FALSE	FALSE	14	87877691	0.0484583	0.0999865	3157	TRUE	14	87411347	2.26428e-06	0.124094	314544	TRUE	TRUE	0.932419	0.067581	7.10715e-05	22.3566
Colorectal NEN	genus..Eubacteriumbrachygroup.id.11296	rs17166655	T	C	T	C	-0.464733	0.00416853	0.178781	NA	FALSE	FALSE	FALSE	7	13086461	0.0306219	0.824374	3999	TRUE	7	13046836	9.24038e-06	0.104806	314544	TRUE	TRUE	0.821219	0.178781	6.25066e-05	19.6622
Colorectal NEN	genus..Eubacteriumbrachygroup.id.11296	rs1954549	G	T	G	T	-0.582484	-0.0276779	0.936437	NA	FALSE	FALSE	FALSE	14	57601372	0.0384694	0.489456	3982	TRUE	14	57134654	4.73206e-06	0.127282	314544	TRUE	TRUE	0.063563	0.063563	6.65769e-05	20.9426
Colorectal NEN	genus..Eubacteriumbrachygroup.id.11296	rs6134626	C	T	C	T	-0.355955	-0.0107191	0.385386	NA	FALSE	FALSE	FALSE	20	12656167	0.0230899	0.646294	3959	TRUE	20	12675520	3.57158e-06	0.0767993	314544	TRUE	TRUE	0.614614	0.385386	6.82912e-05	21.4819
Colorectal NEN	genus..Eubacteriumbrachygroup.id.11296	rs9598610	T	C	T	C	-0.5423	-0.020622	0.142839	NA	FALSE	FALSE	FALSE	13	64160461	0.0285897	0.397721	4001	TRUE	13	63586328	4.98597e-06	0.118785	314544	TRUE	TRUE	0.857161	0.142839	6.62591e-05	20.8427
Small intestinal NEN	genus.LachnospiraceaeFCS020group.id.11314	rs10897856	T	G	T	G	0.454362	-0.0131228	0.776689	NA	FALSE	FALSE	FALSE	11	81359416	0.0137243	0.339541	13772	TRUE	11	81648374	3.89e-06	0.0984069	314516	TRUE	TRUE	0.223311	0.223311	6.78e-05	21.3182
Small intestinal NEN	genus.LachnospiraceaeFCS020group.id.11314	rs11711379	T	G	T	G	-0.356412	0.0315906	0.402231	NA	FALSE	FALSE	FALSE	3	147422935	0.0128817	0.0127755	13717	TRUE	3	147705148	8.2e-06	0.079915	314516	TRUE	TRUE	0.597769	0.402231	6.32e-05	19.8905
Small intestinal NEN	genus.LachnospiraceaeFCS020group.id.11314	rs11793108	A	G	A	G	0.339811	0.00174072	0.371187	NA	FALSE	FALSE	FALSE	9	16105948	0.0125817	0.927324	13542	TRUE	9	16105950	9.48e-06	0.0767278	314516	TRUE	TRUE	0.628813	0.371187	6.24e-05	19.614
Small intestinal NEN	genus.LachnospiraceaeFCS020group.id.11314	rs2660861	G	A	G	A	-0.448682	-0.00375992	0.450029	NA	FALSE	FALSE	FALSE	12	96502845	0.01207	0.753549	13766	TRUE	12	96109067	4.58e-09	0.0765421	314516	TRUE	TRUE	0.549971	0.450029	0.000109241	34.3616
Small intestinal NEN	genus.LachnospiraceaeFCS020group.id.11314	rs3217810	T	C	T	C	0.439678	-0.00431608	0.152534	NA	FALSE	FALSE	FALSE	12	4388271	0.0192862	0.85533	12953	TRUE	12	4279105	4.38e-06	0.0957367	314516	TRUE	TRUE	0.847466	0.152534	6.71e-05	21.0916
Small intestinal NEN	genus.LachnospiraceaeFCS020group.id.11314	rs6043873	A	G	A	G	-0.423985	0.020545	0.56202	NA	FALSE	FALSE	FALSE	20	16273202	0.0124039	0.100866	13694	TRUE	20	16292557	1.44e-08	0.074798	314516	TRUE	TRUE	0.43798	0.43798	0.000102149	32.1306
Small intestinal NEN	genus.LachnospiraceaeFCS020group.id.11314	rs6544625	A	G	A	G	0.346409	-0.00188863	0.364036	NA	FALSE	FALSE	FALSE	2	43215105	0.0132155	0.903209	13766	TRUE	2	42987965	6.46e-06	0.0767987	314516	TRUE	TRUE	0.635964	0.364036	6.47e-05	20.3455
Small intestinal NEN	genus.LachnospiraceaeFCS020group.id.11314	rs7304020	C	T	C	T	-0.423503	0.014508	0.247073	NA	FALSE	FALSE	FALSE	12	73207143	0.0133515	0.265096	13770	TRUE	12	72813363	5.86e-06	0.0934583	314516	TRUE	TRUE	0.752927	0.247073	6.53e-05	20.534
Small intestinal NEN	genus.LachnospiraceaeFCS020group.id.11314	rs73190950	T	C	T	C	0.580805	-0.0198458	0.0750064	NA	FALSE	FALSE	FALSE	13	47074764	0.0200891	0.226318	13711	TRUE	13	46500629	2.21e-06	0.122715	314516	TRUE	TRUE	0.924994	0.0750064	7.12e-05	22.4008
Small intestinal NEN	genus.LachnospiraceaeFCS020group.id.11314	rs7873628	T	C	T	C	-0.396472	0.0026781	0.309577	NA	FALSE	FALSE	FALSE	9	18847288	0.0128121	0.804413	13764	TRUE	9	18847290	3.68e-06	0.0856559	314516	TRUE	TRUE	0.690423	0.309577	6.81e-05	21.4244
Small intestinal NEN	genus.LachnospiraceaeNC2004group.id.11316	rs10897856	T	G	T	G	0.454362	-0.0248463	0.776689	NA	FALSE	FALSE	FALSE	11	81359416	0.0208257	0.230037	6330	TRUE	11	81648374	3.89e-06	0.0984069	314516	TRUE	TRUE	0.223311	0.223311	6.78e-05	21.3182
Small intestinal NEN	genus.LachnospiraceaeNC2004group.id.11316	rs11711379	T	G	T	G	-0.356412	0.0273065	0.402231	NA	FALSE	FALSE	FALSE	3	147422935	0.019425	0.165817	6226	TRUE	3	147705148	8.2e-06	0.079915	314516	TRUE	TRUE	0.597769	0.402231	6.32e-05	19.8905
Small intestinal NEN	genus.LachnospiraceaeNC2004group.id.11316	rs11793108	A	G	A	G	0.339811	-0.00255537	0.371187	NA	FALSE	FALSE	FALSE	9	16105948	0.0188895	0.879521	6226	TRUE	9	16105950	9.48e-06	0.0767278	314516	TRUE	TRUE	0.628813	0.371187	6.24e-05	19.614
Small intestinal NEN	genus.LachnospiraceaeNC2004group.id.11316	rs2660861	G	A	G	A	-0.448682	0.00625458	0.450029	NA	FALSE	FALSE	FALSE	12	96502845	0.0178482	0.719919	6327	TRUE	12	96109067	4.58e-09	0.0765421	314516	TRUE	TRUE	0.549971	0.450029	0.000109241	34.3616
Small intestinal NEN	genus.LachnospiraceaeNC2004group.id.11316	rs3217810	T	C	T	C	0.439678	0.0359465	0.152534	NA	FALSE	FALSE	FALSE	12	4388271	0.0295713	0.216724	5412	TRUE	12	4279105	4.38e-06	0.0957367	314516	TRUE	TRUE	0.847466	0.152534	6.71e-05	21.0916
Small intestinal NEN	genus.LachnospiraceaeNC2004group.id.11316	rs6043873	A	G	A	G	-0.423985	0.025656	0.56202	NA	FALSE	FALSE	FALSE	20	16273202	0.0184539	0.159849	6278	TRUE	20	16292557	1.44e-08	0.074798	314516	TRUE	TRUE	0.43798	0.43798	0.000102149	32.1306
Small intestinal NEN	genus.LachnospiraceaeNC2004group.id.11316	rs6544625	A	G	A	G	0.346409	0.00155338	0.364036	NA	FALSE	FALSE	FALSE	2	43215105	0.0194277	0.916274	6327	TRUE	2	42987965	6.46e-06	0.0767987	314516	TRUE	TRUE	0.635964	0.364036	6.47e-05	20.3455
Small intestinal NEN	genus.LachnospiraceaeNC2004group.id.11316	rs7304020	C	T	C	T	-0.423503	0.0376946	0.247073	NA	FALSE	FALSE	FALSE	12	73207143	0.0199504	0.0640835	6329	TRUE	12	72813363	5.86e-06	0.0934583	314516	TRUE	TRUE	0.752927	0.247073	6.53e-05	20.534
Small intestinal NEN	genus.LachnospiraceaeNC2004group.id.11316	rs73190950	T	C	T	C	0.580805	0.00411477	0.0750064	NA	FALSE	FALSE	FALSE	13	47074764	0.0312438	0.91589	6223	TRUE	13	46500629	2.21e-06	0.122715	314516	TRUE	TRUE	0.924994	0.0750064	7.12e-05	22.4008
Small intestinal NEN	genus.LachnospiraceaeNC2004group.id.11316	rs7873628	T	C	T	C	-0.396472	0.0290895	0.309577	NA	FALSE	FALSE	FALSE	9	18847288	0.0188462	0.130713	6327	TRUE	9	18847290	3.68e-06	0.0856559	314516	TRUE	TRUE	0.690423	0.309577	6.81e-05	21.4244
Small intestinal NEN	genus.Phascolarctobacterium.id.2168	rs10897856	T	G	T	G	0.454362	0.0222659	0.776689	NA	FALSE	FALSE	FALSE	11	81359416	0.0153706	0.161814	11114	TRUE	11	81648374	3.89e-06	0.0984069	314516	TRUE	TRUE	0.223311	0.223311	6.78e-05	21.3182
Small intestinal NEN	genus.Phascolarctobacterium.id.2168	rs11711379	T	G	T	G	-0.356412	-0.00170489	0.402231	NA	FALSE	FALSE	FALSE	3	147422935	0.0145573	0.999314	11016	TRUE	3	147705148	8.2e-06	0.079915	314516	TRUE	TRUE	0.597769	0.402231	6.32e-05	19.8905
Small intestinal NEN	genus.Phascolarctobacterium.id.2168	rs11793108	A	G	A	G	0.339811	0.0179407	0.371187	NA	FALSE	FALSE	FALSE	9	16105948	0.0142146	0.185686	10710	TRUE	9	16105950	9.48e-06	0.0767278	314516	TRUE	TRUE	0.628813	0.371187	6.24e-05	19.614
Small intestinal NEN	genus.Phascolarctobacterium.id.2168	rs2660861	G	A	G	A	-0.448682	-0.0114904	0.450029	NA	FALSE	FALSE	FALSE	12	96502845	0.0134506	0.397012	11103	TRUE	12	96109067	4.58e-09	0.0765421	314516	TRUE	TRUE	0.549971	0.450029	0.000109241	34.3616
Small intestinal NEN	genus.Phascolarctobacterium.id.2168	rs3217810	T	C	T	C	0.439678	0.0034466	0.152534	NA	FALSE	FALSE	FALSE	12	4388271	0.0221622	0.987451	10031	TRUE	12	4279105	4.38e-06	0.0957367	314516	TRUE	TRUE	0.847466	0.152534	6.71e-05	21.0916
Small intestinal NEN	genus.Phascolarctobacterium.id.2168	rs6043873	A	G	A	G	-0.423985	-0.0191958	0.56202	NA	FALSE	FALSE	FALSE	20	16273202	0.0138332	0.160233	11059	TRUE	20	16292557	1.44e-08	0.074798	314516	TRUE	TRUE	0.43798	0.43798	0.000102149	32.1306
Small intestinal NEN	genus.Phascolarctobacterium.id.2168	rs6544625	A	G	A	G	0.346409	0.00913335	0.364036	NA	FALSE	FALSE	FALSE	2	43215105	0.0146404	0.536198	11103	TRUE	2	42987965	6.46e-06	0.0767987	314516	TRUE	TRUE	0.635964	0.364036	6.47e-05	20.3455
Small intestinal NEN	genus.Phascolarctobacterium.id.2168	rs7304020	C	T	C	T	-0.423503	-0.0079051	0.247073	NA	FALSE	FALSE	FALSE	12	73207143	0.0148546	0.620323	11111	TRUE	12	72813363	5.86e-06	0.0934583	314516	TRUE	TRUE	0.752927	0.247073	6.53e-05	20.534
Small intestinal NEN	genus.Phascolarctobacterium.id.2168	rs73190950	T	C	T	C	0.580805	0.0390544	0.0750064	NA	FALSE	FALSE	FALSE	13	47074764	0.0220865	0.0634864	11006	TRUE	13	46500629	2.21e-06	0.122715	314516	TRUE	TRUE	0.924994	0.0750064	7.12e-05	22.4008
Small intestinal NEN	genus.Phascolarctobacterium.id.2168	rs7873628	T	C	T	C	-0.396472	0.0180557	0.309577	NA	FALSE	FALSE	FALSE	9	18847288	0.0142853	0.216841	11101	TRUE	9	18847290	3.68e-06	0.0856559	314516	TRUE	TRUE	0.690423	0.309577	6.81e-05	21.4244
Small intestinal NEN	genus.RuminococcaceaeUCG014.id.11371	rs10897856	T	G	T	G	0.454362	-0.0136607	0.776689	NA	FALSE	FALSE	FALSE	11	81359416	0.0134335	0.306023	14403	TRUE	11	81648374	3.89e-06	0.0984069	314516	TRUE	TRUE	0.223311	0.223311	6.78e-05	21.3182
Small intestinal NEN	genus.RuminococcaceaeUCG014.id.11371	rs11711379	T	G	T	G	-0.356412	-0.0141524	0.402231	NA	FALSE	FALSE	FALSE	3	147422935	0.0126718	0.272438	14344	TRUE	3	147705148	8.2e-06	0.079915	314516	TRUE	TRUE	0.597769	0.402231	6.32e-05	19.8905
Small intestinal NEN	genus.RuminococcaceaeUCG014.id.11371	rs11793108	A	G	A	G	0.339811	0.0181166	0.371187	NA	FALSE	FALSE	FALSE	9	16105948	0.0124102	0.159688	13922	TRUE	9	16105950	9.48e-06	0.0767278	314516	TRUE	TRUE	0.628813	0.371187	6.24e-05	19.614
Small intestinal NEN	genus.RuminococcaceaeUCG014.id.11371	rs2660861	G	A	G	A	-0.448682	-0.0154667	0.450029	NA	FALSE	FALSE	FALSE	12	96502845	0.0118107	0.189069	14390	TRUE	12	96109067	4.58e-09	0.0765421	314516	TRUE	TRUE	0.549971	0.450029	0.000109241	34.3616
Small intestinal NEN	genus.RuminococcaceaeUCG014.id.11371	rs3217810	T	C	T	C	0.439678	-0.00968511	0.152534	NA	FALSE	FALSE	FALSE	12	4388271	0.0190272	0.540743	13362	TRUE	12	4279105	4.38e-06	0.0957367	314516	TRUE	TRUE	0.847466	0.152534	6.71e-05	21.0916
Small intestinal NEN	genus.RuminococcaceaeUCG014.id.11371	rs6043873	A	G	A	G	-0.423985	-0.0146629	0.56202	NA	FALSE	FALSE	FALSE	20	16273202	0.012128	0.225457	14333	TRUE	20	16292557	1.44e-08	0.074798	314516	TRUE	TRUE	0.43798	0.43798	0.000102149	32.1306
Small intestinal NEN	genus.RuminococcaceaeUCG014.id.11371	rs6544625	A	G	A	G	0.346409	0.0343095	0.364036	NA	FALSE	FALSE	FALSE	2	43215105	0.0128818	0.00774433	14390	TRUE	2	42987965	6.46e-06	0.0767987	314516	TRUE	TRUE	0.635964	0.364036	6.47e-05	20.3455
Small intestinal NEN	genus.RuminococcaceaeUCG014.id.11371	rs7304020	C	T	C	T	-0.423503	-0.0117831	0.247073	NA	FALSE	FALSE	FALSE	12	73207143	0.013031	0.380868	14399	TRUE	12	72813363	5.86e-06	0.0934583	314516	TRUE	TRUE	0.752927	0.247073	6.53e-05	20.534
Small intestinal NEN	genus.RuminococcaceaeUCG014.id.11371	rs73190950	T	C	T	C	0.580805	0.0265922	0.0750064	NA	FALSE	FALSE	FALSE	13	47074764	0.0194868	0.192247	14332	TRUE	13	46500629	2.21e-06	0.122715	314516	TRUE	TRUE	0.924994	0.0750064	7.12e-05	22.4008
Small intestinal NEN	genus.RuminococcaceaeUCG014.id.11371	rs7873628	T	C	T	C	-0.396472	0.00973186	0.309577	NA	FALSE	FALSE	FALSE	9	18847288	0.0125542	0.426348	14387	TRUE	9	18847290	3.68e-06	0.0856559	314516	TRUE	TRUE	0.690423	0.309577	6.81e-05	21.4244
Small intestinal NEN	genus.Alloprevotella.id.961	rs10897856	T	G	T	G	0.454362	0.0339508	0.776689	NA	FALSE	FALSE	FALSE	11	81359416	0.0300081	0.18017	3009	TRUE	11	81648374	3.89e-06	0.0984069	314516	TRUE	TRUE	0.223311	0.223311	6.78e-05	21.3182
Small intestinal NEN	genus.Alloprevotella.id.961	rs2660861	G	A	G	A	-0.448682	-0.009746	0.450029	NA	FALSE	FALSE	FALSE	12	96502845	0.0258355	0.707981	3002	TRUE	12	96109067	4.58e-09	0.0765421	314516	TRUE	TRUE	0.549971	0.450029	0.000109241	34.3616
Small intestinal NEN	genus.Alloprevotella.id.961	rs6544625	A	G	A	G	0.346409	0.0580872	0.364036	NA	FALSE	FALSE	FALSE	2	43215105	0.0278216	0.0387455	3002	TRUE	2	42987965	6.46e-06	0.0767987	314516	TRUE	TRUE	0.635964	0.364036	6.47e-05	20.3455
Small intestinal NEN	genus.Alloprevotella.id.961	rs7304020	C	T	C	T	-0.423503	-0.0271302	0.247073	NA	FALSE	FALSE	FALSE	12	73207143	0.0288196	0.29626	3007	TRUE	12	72813363	5.86e-06	0.0934583	314516	TRUE	TRUE	0.752927	0.247073	6.53e-05	20.534
Small intestinal NEN	genus.Alloprevotella.id.961	rs7873628	T	C	T	C	-0.396472	-0.0118905	0.309577	NA	FALSE	FALSE	FALSE	9	18847288	0.0273937	0.660996	3000	TRUE	9	18847290	3.68e-06	0.0856559	314516	TRUE	TRUE	0.690423	0.309577	6.81e-05	21.4244
Small intestinal NEN	genus.Anaerotruncus.id.2054	rs10897856	T	G	T	G	0.454362	-0.0097623	0.776689	NA	FALSE	FALSE	FALSE	11	81359416	0.012524	0.42798	16566	TRUE	11	81648374	3.89e-06	0.0984069	314516	TRUE	TRUE	0.223311	0.223311	6.78e-05	21.3182
Small intestinal NEN	genus.Anaerotruncus.id.2054	rs11711379	T	G	T	G	-0.356412	-0.0125261	0.402231	NA	FALSE	FALSE	FALSE	3	147422935	0.0118483	0.306031	16459	TRUE	3	147705148	8.2e-06	0.079915	314516	TRUE	TRUE	0.597769	0.402231	6.32e-05	19.8905
Small intestinal NEN	genus.Anaerotruncus.id.2054	rs11793108	A	G	A	G	0.339811	0.011138	0.371187	NA	FALSE	FALSE	FALSE	9	16105948	0.0115472	0.337162	16117	TRUE	9	16105950	9.48e-06	0.0767278	314516	TRUE	TRUE	0.628813	0.371187	6.24e-05	19.614
Small intestinal NEN	genus.Anaerotruncus.id.2054	rs2660861	G	A	G	A	-0.448682	-0.0191669	0.450029	NA	FALSE	FALSE	FALSE	12	96502845	0.0110131	0.0817235	16554	TRUE	12	96109067	4.58e-09	0.0765421	314516	TRUE	TRUE	0.549971	0.450029	0.000109241	34.3616
Small intestinal NEN	genus.Anaerotruncus.id.2054	rs3217810	T	C	T	C	0.439678	0.012999	0.152534	NA	FALSE	FALSE	FALSE	12	4388271	0.0177959	0.483047	15375	TRUE	12	4279105	4.38e-06	0.0957367	314516	TRUE	TRUE	0.847466	0.152534	6.71e-05	21.0916
Small intestinal NEN	genus.Anaerotruncus.id.2054	rs6043873	A	G	A	G	-0.423985	-0.00551782	0.56202	NA	FALSE	FALSE	FALSE	20	16273202	0.0113201	0.643162	16489	TRUE	20	16292557	1.44e-08	0.074798	314516	TRUE	TRUE	0.43798	0.43798	0.000102149	32.1306
Small intestinal NEN	genus.Anaerotruncus.id.2054	rs6544625	A	G	A	G	0.346409	0.0086071	0.364036	NA	FALSE	FALSE	FALSE	2	43215105	0.012013	0.470802	16554	TRUE	2	42987965	6.46e-06	0.0767987	314516	TRUE	TRUE	0.635964	0.364036	6.47e-05	20.3455
Small intestinal NEN	genus.Anaerotruncus.id.2054	rs7304020	C	T	C	T	-0.423503	-0.00532886	0.247073	NA	FALSE	FALSE	FALSE	12	73207143	0.0121456	0.645267	16562	TRUE	12	72813363	5.86e-06	0.0934583	314516	TRUE	TRUE	0.752927	0.247073	6.53e-05	20.534
Small intestinal NEN	genus.Anaerotruncus.id.2054	rs73190950	T	C	T	C	0.580805	-0.00149355	0.0750064	NA	FALSE	FALSE	FALSE	13	47074764	0.0181375	0.961771	16448	TRUE	13	46500629	2.21e-06	0.122715	314516	TRUE	TRUE	0.924994	0.0750064	7.12e-05	22.4008
Small intestinal NEN	genus.Anaerotruncus.id.2054	rs7873628	T	C	T	C	-0.396472	-0.0118561	0.309577	NA	FALSE	FALSE	FALSE	9	18847288	0.0117109	0.296063	16551	TRUE	9	18847290	3.68e-06	0.0856559	314516	TRUE	TRUE	0.690423	0.309577	6.81e-05	21.4244
Gastric NEN	genus.Haemophilus.id.3698	rs206776	C	T	C	T	-0.523535	0.0170145	0.684587	NA	FALSE	FALSE	FALSE	6	32953711	0.015886	0.307711	9119	TRUE	6	32985934	7.77786e-06	0.11709	314311	TRUE	TRUE	0.315413	0.315413	6.36011e-05	19.9917
Gastric NEN	genus.Haemophilus.id.3698	rs6679677	A	C	A	C	0.641667	-0.0283498	0.147386	NA	FALSE	FALSE	FALSE	1	114303808	0.0265551	0.278712	7676	TRUE	1	113761186	7.58944e-06	0.143343	314311	TRUE	TRUE	0.852614	0.147386	6.37498e-05	20.0384
Gastric NEN	genus.Haemophilus.id.3698	rs72810833	T	C	T	C	0.921565	-0.0459443	0.0516695	NA	FALSE	FALSE	FALSE	10	92701315	0.0324451	0.170792	7174	TRUE	10	90941558	6.51763e-06	0.20439	314311	TRUE	TRUE	0.94833	0.0516695	6.46763e-05	20.3296
Gastric NEN	genus.Romboutsia.id.11347	rs206776	C	T	C	T	-0.523535	0.0183524	0.684587	NA	FALSE	FALSE	FALSE	6	32953711	0.0127347	0.143877	14188	TRUE	6	32985934	7.77786e-06	0.11709	314311	TRUE	TRUE	0.315413	0.315413	6.36011e-05	19.9917
Gastric NEN	genus.Romboutsia.id.11347	rs6679677	A	C	A	C	0.641667	-0.0162861	0.147386	NA	FALSE	FALSE	FALSE	1	114303808	0.0210517	0.408717	12310	TRUE	1	113761186	7.58944e-06	0.143343	314311	TRUE	TRUE	0.852614	0.147386	6.37498e-05	20.0384
Gastric NEN	genus.Romboutsia.id.11347	rs72810833	T	C	T	C	0.921565	-0.0412117	0.0516695	NA	FALSE	FALSE	FALSE	10	92701315	0.0265919	0.102784	10699	TRUE	10	90941558	6.51763e-06	0.20439	314311	TRUE	TRUE	0.94833	0.0516695	6.46763e-05	20.3296
Gastric NEN	genus.Sellimonas.id.14369	rs206776	C	T	C	T	-0.523535	-0.0570525	0.684587	NA	FALSE	FALSE	FALSE	6	32953711	0.0271721	0.0485042	3154	TRUE	6	32985934	7.77786e-06	0.11709	314311	TRUE	TRUE	0.315413	0.315413	6.36011e-05	19.9917
Gastric NEN	genus.Sellimonas.id.14369	rs6679677	A	C	A	C	0.641667	0.0255378	0.147386	NA	FALSE	FALSE	FALSE	1	114303808	0.0421044	0.597073	3005	TRUE	1	113761186	7.58944e-06	0.143343	314311	TRUE	TRUE	0.852614	0.147386	6.37498e-05	20.0384
Gastric NEN	order.Pasteurellales.id.3688	rs206776	C	T	C	T	-0.523535	0.0166199	0.684587	NA	FALSE	FALSE	FALSE	6	32953711	0.0156342	0.310924	9412	TRUE	6	32985934	7.77786e-06	0.11709	314311	TRUE	TRUE	0.315413	0.315413	6.36011e-05	19.9917
Gastric NEN	order.Pasteurellales.id.3688	rs6679677	A	C	A	C	0.641667	-0.0450713	0.147386	NA	FALSE	FALSE	FALSE	1	114303808	0.0261551	0.0810633	7906	TRUE	1	113761186	7.58944e-06	0.143343	314311	TRUE	TRUE	0.852614	0.147386	6.37498e-05	20.0384
Gastric NEN	order.Pasteurellales.id.3688	rs72810833	T	C	T	C	0.921565	-0.0541363	0.0516695	NA	FALSE	FALSE	FALSE	10	92701315	0.0320536	0.097435	7352	TRUE	10	90941558	6.51763e-06	0.20439	314311	TRUE	TRUE	0.94833	0.0516695	6.46763e-05	20.3296
Gastric NEN	family.Pasteurellaceae.id.3689	rs206776	C	T	C	T	-0.523535	0.0166199	0.684587	NA	FALSE	FALSE	FALSE	6	32953711	0.0156342	0.310924	9412	TRUE	6	32985934	7.77786e-06	0.11709	314311	TRUE	TRUE	0.315413	0.315413	6.36011e-05	19.9917
Gastric NEN	family.Pasteurellaceae.id.3689	rs6679677	A	C	A	C	0.641667	-0.0450713	0.147386	NA	FALSE	FALSE	FALSE	1	114303808	0.0261551	0.0810633	7906	TRUE	1	113761186	7.58944e-06	0.143343	314311	TRUE	TRUE	0.852614	0.147386	6.37498e-05	20.0384
Gastric NEN	family.Pasteurellaceae.id.3689	rs72810833	T	C	T	C	0.921565	-0.0541363	0.0516695	NA	FALSE	FALSE	FALSE	10	92701315	0.0320536	0.097435	7352	TRUE	10	90941558	6.51763e-06	0.20439	314311	TRUE	TRUE	0.94833	0.0516695	6.46763e-05	20.3296
Gastric NEN	genus.Coprococcus2.id.11302	rs206776	C	T	C	T	-0.523535	0.0186055	0.684587	NA	FALSE	FALSE	FALSE	6	32953711	0.014169	0.180134	11486	TRUE	6	32985934	7.77786e-06	0.11709	314311	TRUE	TRUE	0.315413	0.315413	6.36011e-05	19.9917
Gastric NEN	genus.Coprococcus2.id.11302	rs6679677	A	C	A	C	0.641667	-0.0234954	0.147386	NA	FALSE	FALSE	FALSE	1	114303808	0.0234175	0.3019	9899	TRUE	1	113761186	7.58944e-06	0.143343	314311	TRUE	TRUE	0.852614	0.147386	6.37498e-05	20.0384
Gastric NEN	genus.Coprococcus2.id.11302	rs72810833	T	C	T	C	0.921565	-0.0524233	0.0516695	NA	FALSE	FALSE	FALSE	10	92701315	0.0296315	0.0776604	8624	TRUE	10	90941558	6.51763e-06	0.20439	314311	TRUE	TRUE	0.94833	0.0516695	6.46763e-05	20.3296
Gastric NEN	genus..Eubacteriumeligensgroup.id.14372	rs206776	C	T	C	T	-0.523535	0.0105086	0.684587	NA	FALSE	FALSE	FALSE	6	32953711	0.0124878	0.383969	14777	TRUE	6	32985934	7.77786e-06	0.11709	314311	TRUE	TRUE	0.315413	0.315413	6.36011e-05	19.9917
Gastric NEN	genus..Eubacteriumeligensgroup.id.14372	rs6679677	A	C	A	C	0.641667	-0.0391573	0.147386	NA	FALSE	FALSE	FALSE	1	114303808	0.0207003	0.049603	12626	TRUE	1	113761186	7.58944e-06	0.143343	314311	TRUE	TRUE	0.852614	0.147386	6.37498e-05	20.0384
Gastric NEN	genus..Eubacteriumeligensgroup.id.14372	rs72810833	T	C	T	C	0.921565	-0.0410316	0.0516695	NA	FALSE	FALSE	FALSE	10	92701315	0.0263019	0.12597	10893	TRUE	10	90941558	6.51763e-06	0.20439	314311	TRUE	TRUE	0.94833	0.0516695	6.46763e-05	20.3296

## Sheet: Table S5
The result of MR analysis for the association between GEP-NENs and gut microbiota
exposure	outcome	method	nsnp	beta	se	pval	or	or_lci95	or_uci95	P_adj
Pancreatic NEN	family.Streptococcaceae.id.1850	Inverse variance weighted	2	-0.0355658	0.0164855	0.0309745	0.965059	0.934375	0.996751	0.991183
Pancreatic NEN	genus..Eubacteriumeligensgroup.id.14372	Inverse variance weighted	2	0.0356077	0.0175179	0.0420888	1.03625	1.00127	1.07245	1
Pancreatic NEN	genus.ErysipelotrichaceaeUCG003.id.11384	Inverse variance weighted	2	-0.040273	0.0174155	0.0207509	0.960527	0.928293	0.99388	1
Pancreatic NEN	genus.Howardella.id.2000	Inverse variance weighted	2	-0.0890092	0.0358646	0.0130717	0.914837	0.852737	0.981459	1
Pancreatic NEN	genus.Lachnospira.id.2004	Inverse variance weighted	2	0.056731	0.016538	0.000602821	1.05837	1.02461	1.09324	0.0717357
Pancreatic NEN	genus.Streptococcus.id.1853	Inverse variance weighted	2	-0.0351585	0.0166031	0.0342101	0.965452	0.93454	0.997387	1
Pancreatic NEN	genus.Terrisporobacter.id.11348	Inverse variance weighted	2	0.0667319	0.0266106	0.0121512	1.06901	1.01468	1.12624	1
Pancreatic NEN	genus.Turicibacter.id.2162	Inverse variance weighted	2	0.0528851	0.0224631	0.018557	1.05431	1.0089	1.10176	1
Colorectal NEN	class.Gammaproteobacteria.id.3303	MR Egger	9	0.00752797	0.0272876	0.790611	1.00756	0.955084	1.06291	NA
Colorectal NEN	class.Gammaproteobacteria.id.3303	Weighted median	9	0.021263	0.0147695	0.149964	1.02149	0.992344	1.05149	NA
Colorectal NEN	class.Gammaproteobacteria.id.3303	Inverse variance weighted	9	0.0230582	0.011047	0.0368625	1.02333	1.00141	1.04572	0.5898
Colorectal NEN	class.Gammaproteobacteria.id.3303	Simple mode	9	0.0241041	0.0229084	0.323453	1.0244	0.979418	1.07144	NA
Colorectal NEN	class.Gammaproteobacteria.id.3303	Weighted mode	9	0.0149147	0.0198898	0.474806	1.01503	0.976218	1.05538	NA
Colorectal NEN	genus.Holdemania.id.2157	MR Egger	8	-0.00465318	0.0609766	0.941653	0.995358	0.883232	1.12172	NA
Colorectal NEN	genus.Holdemania.id.2157	Weighted median	8	0.019411	0.0211867	0.359568	1.0196	0.978128	1.06283	NA
Colorectal NEN	genus.Holdemania.id.2157	Inverse variance weighted	8	0.0412291	0.0165745	0.0128643	1.04209	1.00878	1.0765	1
Colorectal NEN	genus.Holdemania.id.2157	Simple mode	8	0.0164685	0.0318272	0.620797	1.0166	0.955125	1.08204	NA
Colorectal NEN	genus.Holdemania.id.2157	Weighted mode	8	0.012674	0.0261421	0.642612	1.01275	0.96217	1.066	NA
Colorectal NEN	genus.RuminococcaceaeUCG014.id.11371	MR Egger	8	0.0136092	0.0442767	0.768952	1.0137	0.92944	1.1056	NA
Colorectal NEN	genus.RuminococcaceaeUCG014.id.11371	Weighted median	8	-0.0381049	0.0165163	0.021049	0.962612	0.931949	0.994284	NA
Colorectal NEN	genus.RuminococcaceaeUCG014.id.11371	Inverse variance weighted	8	-0.032752	0.0122982	0.00774124	0.967779	0.94473	0.99139	0.921208
Colorectal NEN	genus.RuminococcaceaeUCG014.id.11371	Simple mode	8	-0.041054	0.025548	0.152103	0.959777	0.912901	1.00906	NA
Colorectal NEN	genus.RuminococcaceaeUCG014.id.11371	Weighted mode	8	-0.0413638	0.0231461	0.117077	0.95948	0.916925	1.00401	NA
Colorectal NEN	order.Bacillales.id.1674	MR Egger	5	-0.259478	0.159086	0.201377	0.771454	0.564798	1.05372	NA
Colorectal NEN	order.Bacillales.id.1674	Weighted median	5	0.0492001	0.0414881	0.235668	1.05043	0.968394	1.13942	NA
Colorectal NEN	order.Bacillales.id.1674	Inverse variance weighted	5	0.0750297	0.0367172	0.0410084	1.07792	1.00307	1.15835	0.820169
Colorectal NEN	order.Bacillales.id.1674	Simple mode	5	0.0426598	0.0643671	0.543726	1.04358	0.919891	1.18391	NA
Colorectal NEN	order.Bacillales.id.1674	Weighted mode	5	0.0307421	0.0590296	0.630012	1.03122	0.918553	1.15771	NA
Colorectal NEN	order.Bacteroidales.id.913	MR Egger	9	-0.00827006	0.0242545	0.743131	0.991764	0.94572	1.04005	NA
Colorectal NEN	order.Bacteroidales.id.913	Weighted median	9	-0.0263508	0.0134079	0.049377	0.973993	0.948731	0.999929	NA
Colorectal NEN	order.Bacteroidales.id.913	Inverse variance weighted	9	-0.0202402	0.00971421	0.0371999	0.979963	0.961481	0.9988	0.743999
Colorectal NEN	order.Bacteroidales.id.913	Simple mode	9	-0.0257827	0.0208647	0.251619	0.974547	0.935497	1.01523	NA
Colorectal NEN	order.Bacteroidales.id.913	Weighted mode	9	-0.02366	0.0189053	0.246107	0.976618	0.941092	1.01348	NA
Colorectal NEN	phylum.Bacteroidetes.id.905	MR Egger	9	-0.00845755	0.0240891	0.735847	0.991578	0.945849	1.03952	NA
Colorectal NEN	phylum.Bacteroidetes.id.905	Weighted median	9	-0.0264981	0.0130904	0.0429459	0.97385	0.949181	0.999159	NA
Colorectal NEN	phylum.Bacteroidetes.id.905	Inverse variance weighted	9	-0.0205724	0.00971402	0.0341915	0.979638	0.961162	0.998468	0.307724
Colorectal NEN	phylum.Bacteroidetes.id.905	Simple mode	9	-0.0278636	0.0202797	0.206714	0.972521	0.934623	1.01196	NA
Colorectal NEN	phylum.Bacteroidetes.id.905	Weighted mode	9	-0.0244765	0.0187369	0.227748	0.975821	0.940634	1.01232	NA
Colorectal NEN	class.Bacteroidia.id.912	MR Egger	9	-0.00827006	0.0242545	0.743131	0.991764	0.94572	1.04005	NA
Colorectal NEN	class.Bacteroidia.id.912	Weighted median	9	-0.0263508	0.0134686	0.0504105	0.973993	0.948618	1.00005	NA
Colorectal NEN	class.Bacteroidia.id.912	Inverse variance weighted	9	-0.0202402	0.00971421	0.0371999	0.979963	0.961481	0.9988	0.595199
Colorectal NEN	class.Bacteroidia.id.912	Simple mode	9	-0.0257827	0.0201042	0.235592	0.974547	0.936892	1.01371	NA
Colorectal NEN	class.Bacteroidia.id.912	Weighted mode	9	-0.02366	0.0183524	0.233352	0.976618	0.942112	1.01239	NA
Colorectal NEN	genus.Eubacteriumbrachygroup.id.11296	MR Egger	7	0.0762113	0.0955639	0.461343	1.07919	0.894855	1.3015	NA
Colorectal NEN	genus.Eubacteriumbrachygroup.id.11296	Weighted median	7	0.0426277	0.0321787	0.185264	1.04355	0.979765	1.11149	NA
Colorectal NEN	genus.Eubacteriumbrachygroup.id.11296	Inverse variance weighted	7	0.0574955	0.0247332	0.0200919	1.05918	1.00906	1.11179	1
Colorectal NEN	genus.Eubacteriumbrachygroup.id.11296	Simple mode	7	0.0405048	0.0442576	0.395376	1.04134	0.954813	1.1357	NA
Colorectal NEN	genus.Eubacteriumbrachygroup.id.11296	Weighted mode	7	0.0391978	0.0472838	0.438837	1.03998	0.947926	1.14096	NA
Small intestinal NEN	genus.LachnospiraceaeFCS020group.id.11314	MR Egger	10	-0.0227655	0.0766213	0.773946	0.977492	0.841185	1.13589	NA
Small intestinal NEN	genus.LachnospiraceaeFCS020group.id.11314	Weighted median	10	-0.0185489	0.01386	0.180795	0.981622	0.955315	1.00865	NA
Small intestinal NEN	genus.LachnospiraceaeFCS020group.id.11314	Inverse variance weighted	10	-0.0239571	0.0104555	0.0219437	0.976328	0.956524	0.996542	1
Small intestinal NEN	genus.LachnospiraceaeFCS020group.id.11314	Simple mode	10	-0.0049328	0.0228016	0.83355	0.995079	0.951587	1.04056	NA
Small intestinal NEN	genus.LachnospiraceaeFCS020group.id.11314	Weighted mode	10	-0.00223846	0.0231166	0.924981	0.997764	0.953566	1.04401	NA
Small intestinal NEN	genus.LachnospiraceaeNC2004group.id.11316	MR Egger	10	0.013146	0.116446	0.912897	1.01323	0.80647	1.273	NA
Small intestinal NEN	genus.LachnospiraceaeNC2004group.id.11316	Weighted median	10	-0.0457297	0.0210559	0.0298689	0.9553	0.916678	0.99555	NA
Small intestinal NEN	genus.LachnospiraceaeNC2004group.id.11316	Inverse variance weighted	10	-0.0357497	0.0156674	0.0225018	0.964882	0.935702	0.994971	1
Small intestinal NEN	genus.LachnospiraceaeNC2004group.id.11316	Simple mode	10	-0.0614755	0.0326923	0.0927431	0.940376	0.882009	1.0026	NA
Small intestinal NEN	genus.LachnospiraceaeNC2004group.id.11316	Weighted mode	10	-0.0566832	0.0314706	0.105199	0.944893	0.888371	1.00501	NA
Small intestinal NEN	genus.Phascolarctobacterium.id.2168	MR Egger	10	0.10455	0.0852065	0.254697	1.11021	0.939456	1.312	NA
Small intestinal NEN	genus.Phascolarctobacterium.id.2168	Weighted median	10	0.0260043	0.0154404	0.092148	1.02635	0.99575	1.05788	NA
Small intestinal NEN	genus.Phascolarctobacterium.id.2168	Inverse variance weighted	10	0.02612	0.0116842	0.0253842	1.02646	1.00322	1.05024	1
Small intestinal NEN	genus.Phascolarctobacterium.id.2168	Simple mode	10	0.0283155	0.0243393	0.274595	1.02872	0.980797	1.07898	NA
Small intestinal NEN	genus.Phascolarctobacterium.id.2168	Weighted mode	10	0.0312615	0.022968	0.206587	1.03176	0.986338	1.07926	NA
Small intestinal NEN	genus.RuminococcaceaeUCG014.id.11371	MR Egger	10	-0.0590565	0.0884925	0.523321	0.942654	0.792548	1.12119	NA
Small intestinal NEN	genus.RuminococcaceaeUCG014.id.11371	Weighted median	10	0.0344865	0.0145422	0.0177166	1.03509	1.006	1.06502	NA
Small intestinal NEN	genus.RuminococcaceaeUCG014.id.11371	Inverse variance weighted	10	0.0245513	0.0120441	0.041505	1.02486	1.00095	1.04934	1
Small intestinal NEN	genus.RuminococcaceaeUCG014.id.11371	Simple mode	10	0.0382999	0.0249496	0.159133	1.03904	0.989455	1.09112	NA
Small intestinal NEN	genus.RuminococcaceaeUCG014.id.11371	Weighted mode	10	0.0366953	0.0218083	0.126739	1.03738	0.993969	1.08268	NA
Small intestinal NEN	genus.Alloprevotella.id.961	MR Egger	5	-0.293539	0.315745	0.421117	0.74562	0.40156	1.38448	NA
Small intestinal NEN	genus.Alloprevotella.id.961	Weighted median	5	0.0505809	0.0367107	0.168257	1.05188	0.978855	1.13036	NA
Small intestinal NEN	genus.Alloprevotella.id.961	Inverse variance weighted	5	0.0628031	0.0299973	0.0362936	1.06482	1.00402	1.1293	1
Small intestinal NEN	genus.Alloprevotella.id.961	Simple mode	5	0.0472896	0.0475785	0.376516	1.04843	0.955076	1.1509	NA
Small intestinal NEN	genus.Alloprevotella.id.961	Weighted mode	5	0.0432544	0.0455902	0.396464	1.0442	0.954944	1.14181	NA
Small intestinal NEN	genus.Anaerotruncus.id.2054	MR Egger	10	-0.0508013	0.0696978	0.486863	0.950468	0.829105	1.0896	NA
Small intestinal NEN	genus.Anaerotruncus.id.2054	Weighted median	10	0.0248261	0.0125982	0.0487679	1.02514	1.00013	1.05077	NA
Small intestinal NEN	genus.Anaerotruncus.id.2054	Inverse variance weighted	10	0.0188279	0.0095437	0.0485175	1.01901	1.00012	1.03825	1
Small intestinal NEN	genus.Anaerotruncus.id.2054	Simple mode	10	0.0302413	0.019676	0.15868	1.0307	0.991711	1.07123	NA
Small intestinal NEN	genus.Anaerotruncus.id.2054	Weighted mode	10	0.0307114	0.0202113	0.162952	1.03119	0.991137	1.07286	NA
Gastric NEN	genus.Haemophilus.id.3698	MR Egger	3	-0.0736928	0.0900715	0.56346	0.928957	0.778619	1.10832	NA
Gastric NEN	genus.Haemophilus.id.3698	Weighted median	3	-0.042016	0.0245643	0.0871829	0.958854	0.913783	1.00615	NA
Gastric NEN	genus.Haemophilus.id.3698	Inverse variance weighted	3	-0.0409067	0.0200937	0.0417705	0.959919	0.922848	0.998478	1
Gastric NEN	genus.Haemophilus.id.3698	Simple mode	3	-0.0462848	0.0279815	0.239925	0.95477	0.903817	1.0086	NA
Gastric NEN	genus.Haemophilus.id.3698	Weighted mode	3	-0.0462848	0.0277502	0.237269	0.95477	0.904227	1.00814	NA
Gastric NEN	genus.Romboutsia.id.11347	MR Egger	3	-0.0537928	0.0734035	0.597385	0.947628	0.820646	1.09426	NA
Gastric NEN	genus.Romboutsia.id.11347	Weighted median	3	-0.0356928	0.0195816	0.0683377	0.964937	0.928604	1.00269	NA
Gastric NEN	genus.Romboutsia.id.11347	Inverse variance weighted	3	-0.0357405	0.0161792	0.0271718	0.964891	0.934773	0.995979	1
Gastric NEN	genus.Romboutsia.id.11347	Simple mode	3	-0.0351101	0.0208921	0.234868	0.965499	0.926762	1.00586	NA
Gastric NEN	genus.Romboutsia.id.11347	Weighted mode	3	-0.0358293	0.0228466	0.257362	0.964805	0.922555	1.00899	NA
Gastric NEN	genus.Sellimonas.id.14369	Inverse variance weighted	2	0.0823527	0.0407067	0.0430656	1.08584	1.00257	1.17602	1
Gastric NEN	order.Pasteurellales.id.3688	MR Egger	3	-0.100719	0.0889002	0.46037	0.904187	0.7596	1.0763	NA
Gastric NEN	order.Pasteurellales.id.3688	Weighted median	3	-0.050625	0.025493	0.0470509	0.950635	0.904303	0.999341	NA
Gastric NEN	order.Pasteurellales.id.3688	Inverse variance weighted	3	-0.0495846	0.0198036	0.0122864	0.951625	0.915395	0.989288	0.245729
Gastric NEN	order.Pasteurellales.id.3688	Simple mode	3	-0.0636392	0.031555	0.18124	0.938343	0.882067	0.99821	NA
Gastric NEN	order.Pasteurellales.id.3688	Weighted mode	3	-0.0614399	0.0305128	0.181668	0.940409	0.885817	0.998367	NA
Gastric NEN	family.Pasteurellaceae.id.3689	MR Egger	3	-0.100719	0.0889002	0.46037	0.904187	0.7596	1.0763	NA
Gastric NEN	family.Pasteurellaceae.id.3689	Weighted median	3	-0.050625	0.0248687	0.0417815	0.950635	0.90541	0.998119	NA
Gastric NEN	family.Pasteurellaceae.id.3689	Inverse variance weighted	3	-0.0495846	0.0198036	0.0122864	0.951625	0.915395	0.989288	0.393166
Gastric NEN	family.Pasteurellaceae.id.3689	Simple mode	3	-0.0636392	0.0279344	0.15039	0.938343	0.888349	0.991152	NA
Gastric NEN	family.Pasteurellaceae.id.3689	Weighted mode	3	-0.0614399	0.0278852	0.158439	0.940409	0.890391	0.993238	NA
Gastric NEN	genus.Coprococcus2.id.11302	MR Egger	3	-0.0828333	0.081763	0.49586	0.920505	0.784202	1.0805	NA
Gastric NEN	genus.Coprococcus2.id.11302	Weighted median	3	-0.0363874	0.0226812	0.108649	0.964267	0.922339	1.0081	NA
Gastric NEN	genus.Coprococcus2.id.11302	Inverse variance weighted	3	-0.0424974	0.018009	0.0182856	0.958393	0.925154	0.992826	1
Gastric NEN	genus.Coprococcus2.id.11302	Simple mode	3	-0.0360579	0.0264859	0.306473	0.964584	0.915788	1.01598	NA
Gastric NEN	genus.Coprococcus2.id.11302	Weighted mode	3	-0.0358919	0.0274746	0.321456	0.964745	0.914167	1.01812	NA
Gastric NEN	genus.Eubacteriumeligensgroup.id.14372	MR Egger	3	-0.0849948	0.0724498	0.449382	0.918517	0.796924	1.05866	NA
Gastric NEN	genus.Eubacteriumeligensgroup.id.14372	Weighted median	3	-0.0368031	0.0198305	0.0634709	0.963866	0.927121	1.00207	NA
Gastric NEN	genus.Eubacteriumeligensgroup.id.14372	Inverse variance weighted	3	-0.037651	0.0159189	0.0180218	0.963049	0.933465	0.993571	1
Gastric NEN	genus.Eubacteriumeligensgroup.id.14372	Simple mode	3	-0.0490884	0.025975	0.199357	0.952097	0.904838	1.00182	NA
Gastric NEN	genus.Eubacteriumeligensgroup.id.14372	Weighted mode	3	-0.0286943	0.0233134	0.343501	0.971713	0.928311	1.01715	NA

## Sheet: Table S6
The result of sensitivity analysis for casual effect of four types of GEP-NENs on gut microbiota
Exposure	Outcome	Heterogeneity		Pleiotropy
		Cochrans_Q	Cochrans_Q_pval	MRegger_intercept	MRegger_intercept_pval	MRPRESSO_GLOBAL_pval
Pancreatic NEN	family.Streptococcaceae.id.1850	0.454662	0.500129	NA	NA	NA
Pancreatic NEN	genus.ErysipelotrichaceaeUCG003.id.11384	0.0521442	0.819373	NA	NA	NA
Pancreatic NEN	genus.Eubacteriumeligensgroup.id.14372	0.0753024	0.783767	NA	NA	NA
Pancreatic NEN	genus.Howardella.id.2000	1.08402	0.297799	NA	NA	NA
Pancreatic NEN	genus.Lachnospira.id.2004	0.031443	0.859256	NA	NA	NA
Pancreatic NEN	genus.Streptococcus.id.1853	0.221155	0.638161	NA	NA	NA
Pancreatic NEN	genus.Terrisporobacter.id.11348	0.177801	0.67327	NA	NA	NA
Pancreatic NEN	genus.Turicibacter.id.2162	0.158363	0.690668	NA	NA	NA
Colorectal NEN	class.Bacteroidia.id.912	7.78506	0.455	-0.00731178	0.605	0.519
Colorectal NEN	class.Gammaproteobacteria.id.3303	9.16708	0.328	0.00959054	0.55	0.392
Colorectal NEN	genus.Eubacteriumbrachygroup.id.11296	3.31322	0.769	-0.00934813	0.847	0.798
Colorectal NEN	genus.Holdemania.id.2157	8.17517	0.317	0.0239797	0.463	0.361
Colorectal NEN	genus.RuminococcaceaeUCG014.id.11371	4.29493	0.745	-0.0241116	0.318	0.788
Colorectal NEN	order.Bacillales.id.1674	5.35213	0.253	0.151748	0.121	0.288
Colorectal NEN	order.Bacteroidales.id.913	7.78506	0.455	-0.00731178	0.605	0.531
Colorectal NEN	phylum.Bacteroidetes.id.905	7.69121	0.464	-0.00740014	0.598	0.504
Small intestinal NEN	genus.Alloprevotella.id.961	2.47278	0.649516	0.148732	0.339323	0.703
Small intestinal NEN	genus.Anaerotruncus.id.2054	4.30136	0.890483	0.029058	0.342734	0.894
Small intestinal NEN	genus.LachnospiraceaeFCS020group.id.11314	6.8086	0.65704	-0.000496877	0.987859	0.683
Small intestinal NEN	genus.LachnospiraceaeNC2004group.id.11316	7.72066	0.562523	-0.0203386	0.682909	0.594
Small intestinal NEN	genus.Phascolarctobacterium.id.2168	6.78385	0.659612	-0.0327413	0.379944	0.665
Small intestinal NEN	genus.RuminococcaceaeUCG014.id.11371	12.4669	0.188249	0.0348886	0.368128	0.203
Gastric NEN	order.Pasteurellales.id.3688	0.683003	0.710702	0.0327863	0.660651	NA
Gastric NEN	family.Pasteurellaceae.id.3689	0.683003	0.710702	0.0327863	0.660651	NA
Gastric NEN	genus..Eubacteriumeligensgroup.id.14372	1.12604	0.569487	0.0301974	0.624269	NA
Gastric NEN	genus.Coprococcus2.id.11302	0.292319	0.86402	0.0257629	0.701912	NA
Gastric NEN	genus.Haemophilus.id.3698	0.147627	0.928845	0.0210375	0.772487	NA
Gastric NEN	genus.Romboutsia.id.11347	0.197328	0.906047	0.0115335	0.842764	NA
Gastric NEN	genus.Sellimonas.id.14369	0.683689	0.408319	NA	NA	NA
